# Supplementary material for: Mapping the daily rhythmic transcriptome in the diabetic retina
Source: Vision Res. Author manuscript; Available in PMC 2024 Aug 18. (PMC11330665; doi:10.1016/j.visres.2023.108339)
Supplement: Supp Data 1 [file NIHMS2009327-supplement-Supp_Data_1.xlsx]

## Sheet: S. Table 1
Supplemental Table 1. Read counts for each sample
Sample	Total_Reads	Uniquely_Mapped_Reads	Reads_in_Annotated_Genes
CONT_ZT01_1	25398560	22262383	12885006
CONT_ZT01_2	37346297	33107254	17972860
CONT_ZT01_3	29669682	26646003	12414398
CONT_ZT01_4	36339585	31494121	15429788
CONT_ZT01_5	36042160	31636051	18585052
CONT_ZT05_1	33175578	29686229	14991890
CONT_ZT05_2	30893158	27367408	13622569
CONT_ZT05_3	16443176	14726871	7674994
CONT_ZT05_4	29483560	25571217	13728316
CONT_ZT05_5	36664611	32092186	17747863
CONT_ZT05_6	22199003	19538693	9764777
CONT_ZT09_1	33470328	29685628	15894105
CONT_ZT09_2	23238936	20743595	10477132
CONT_ZT09_3	31570289	28504331	12736238
CONT_ZT09_4	21695341	18049003	10574089
CONT_ZT09_5	39142432	34009433	18729666
CONT_ZT13_1	23366389	20571963	11823670
CONT_ZT13_2	25062476	22652855	10425423
CONT_ZT13_3	20963817	17929248	9454773
CONT_ZT13_4	34298183	28684519	16407143
CONT_ZT13_5	33815260	29759587	15164905
CONT_ZT17_1	31650925	26696728	15467998
CONT_ZT17_2	37693795	33711845	18197331
CONT_ZT17_3	39792584	31828851	19501274
CONT_ZT17_4	34443346	30021198	15721339
CONT_ZT17_5	36080113	29713263	16051429
CONT_ZT21_1	25122682	22249948	11925358
CONT_ZT21_2	24742486	22073902	11348691
CONT_ZT21_3	38749237	33356767	18292356
CONT_ZT21_4	36134104	29823503	17868398
DIAB_ZT01_1	25594616	22354981	13228819
DIAB_ZT01_2	22807153	20422332	10098457
DIAB_ZT01_3	26127604	23435666	12012340
DIAB_ZT01_4	44268341	38395251	19197496
DIAB_ZT01_5	31993260	28723272	14731955
DIAB_ZT05_1	30084734	26732551	14513379
DIAB_ZT05_2	33842486	30060567	15298825
DIAB_ZT05_3	17879011	15856653	8477559
DIAB_ZT05_4	35766281	30843506	17992267
DIAB_ZT05_5	36426763	32284578	15258186
DIAB_ZT09_1	34139119	30415631	15428394
DIAB_ZT09_2	24949908	22486007	10859201
DIAB_ZT09_3	29272543	25876179	14870149
DIAB_ZT09_4	17686266	15072060	8673988
DIAB_ZT09_5	34046216	29873452	15639844
DIAB_ZT13_1	23721915	20879067	12142175
DIAB_ZT13_2	26354096	23655136	11249859
DIAB_ZT13_3	39119413	33486983	17537645
DIAB_ZT13_4	40586415	25338111	12994775
DIAB_ZT17_1	34575056	30103563	17891707
DIAB_ZT17_2	38825326	31287949	19536226
DIAB_ZT17_3	45036821	38863272	20029179
DIAB_ZT17_4	41358486	36094647	19359217
DIAB_ZT21_1	32894454	28679731	17019552
DIAB_ZT21_2	35813897	32289944	15187641
DIAB_ZT21_3	33068930	27851159	16328786
DIAB_ZT21_4	43904628	38296371	21790015
DIAB_ZT21_5	37167640	32612629	17578360

## Sheet: S.Table 2
Supplemental Table 2. Annonated expressed genes in control and diabetic samples with median normalized expression.
Control				Diabetic
Gene_Symbol	Ensembl_ID	Median_Normalised_Expression		Gene_Symbol	Ensembl_ID	Median_Normalised_Expression
0610005C13Rik	ENSMUSG00000109644	4.8		0610005C13Rik	ENSMUSG00000109644	4.5
0610009B22Rik	ENSMUSG00000007777	260.75		0610009B22Rik	ENSMUSG00000007777	230.19
0610009E02Rik	ENSMUSG00000086714	37.05		0610009E02Rik	ENSMUSG00000086714	39.4
0610009L18Rik	ENSMUSG00000043644	24.14		0610009L18Rik	ENSMUSG00000043644	20.35
0610009O20Rik	ENSMUSG00000024442	629.08		0610009O20Rik	ENSMUSG00000024442	612.94
0610010F05Rik	ENSMUSG00000042208	470.24		0610010F05Rik	ENSMUSG00000042208	473.63
0610010K14Rik	ENSMUSG00000020831	16.5		0610010K14Rik	ENSMUSG00000020831	18.23
0610012G03Rik	ENSMUSG00000107002	226.39		0610012G03Rik	ENSMUSG00000107002	213.6
0610030E20Rik	ENSMUSG00000058706	20.49		0610030E20Rik	ENSMUSG00000058706	22.58
0610037L13Rik	ENSMUSG00000028608	414.8		0610037L13Rik	ENSMUSG00000028608	408.41
0610038B21Rik	ENSMUSG00000097882	71.31		0610038B21Rik	ENSMUSG00000097882	63.27
0610040B10Rik	ENSMUSG00000089889	49.02		0610040B10Rik	ENSMUSG00000089889	44.43
0610040F04Rik	ENSMUSG00000087341	11.76		0610040F04Rik	ENSMUSG00000087341	11.28
0610040J01Rik	ENSMUSG00000060512	14.86		0610040J01Rik	ENSMUSG00000060512	15.97
0610043K17Rik	ENSMUSG00000087361	13.93		0610043K17Rik	ENSMUSG00000087361	15.62
1010001B22Rik	ENSMUSG00000097863	4.39		1010001B22Rik	ENSMUSG00000097863	5.15
1110002E22Rik	ENSMUSG00000090066	89.01		1110002E22Rik	ENSMUSG00000090066	80.38
1110002L01Rik	ENSMUSG00000071456	772.18		1110002L01Rik	ENSMUSG00000071456	736.87
1110003F10Rik	ENSMUSG00000106291	12.2		1110003F10Rik	ENSMUSG00000106291	12.27
1110004E09Rik	ENSMUSG00000022972	300.95		1110004E09Rik	ENSMUSG00000022972	291.7
1110004F10Rik	ENSMUSG00000030663	656.5		1110004F10Rik	ENSMUSG00000030663	633.5
1110006O24Rik	ENSMUSG00000107121	6.53		1110006O24Rik	ENSMUSG00000107121	6.32
1110008F13Rik	ENSMUSG00000027637	424.76		1110008F13Rik	ENSMUSG00000027637	403.94
1110008L16Rik	ENSMUSG00000021023	34.82		1110008L16Rik	ENSMUSG00000021023	37.49
1110008P14Rik	ENSMUSG00000039195	294.57		1110008P14Rik	ENSMUSG00000039195	280.92
1110012L19Rik	ENSMUSG00000045237	91.84		1110012L19Rik	ENSMUSG00000045237	87.52
1110015O18Rik	ENSMUSG00000098659	15.72		1110015O18Rik	ENSMUSG00000098659	10.54
1110017D15Rik	ENSMUSG00000028441	7.2		1110017D15Rik	ENSMUSG00000028441	7.15
1110018N20Rik	ENSMUSG00000085151	290.69		1110018N20Rik	ENSMUSG00000085151	292.79
1110019D14Rik	ENSMUSG00000097616	20.78		1110019D14Rik	ENSMUSG00000097616	19.28
1110020A21Rik	ENSMUSG00000097047	49.75		1110020A21Rik	ENSMUSG00000097047	44.56
1110025M09Rik	ENSMUSG00000103520	33.15		1110025M09Rik	ENSMUSG00000103520	32.16
1110032A03Rik	ENSMUSG00000037971	230.19		1110032A03Rik	ENSMUSG00000037971	213.93
1110032F04Rik	ENSMUSG00000046999	17.71		1110032F04Rik	ENSMUSG00000046999	17.42
1110034G24Rik	ENSMUSG00000044991	168.81		1110034G24Rik	ENSMUSG00000044991	157.55
1110035H17Rik	ENSMUSG00000099098	9.81		1110035H17Rik	ENSMUSG00000099098	10.42
1110038B12Rik	ENSMUSG00000092203	81.71		1110038B12Rik	ENSMUSG00000092203	85.84
1110038F14Rik	ENSMUSG00000063236	282.47		1110038F14Rik	ENSMUSG00000063236	285.98
1110046J04Rik	ENSMUSG00000085457	24.08		1110046J04Rik	ENSMUSG00000085457	20.96
1110051M20Rik	ENSMUSG00000040591	998.19		1110051M20Rik	ENSMUSG00000040591	983.91
1110059E24Rik	ENSMUSG00000035171	183.78		1110059E24Rik	ENSMUSG00000035171	173.32
1110059G10Rik	ENSMUSG00000032551	144.23		1110059G10Rik	ENSMUSG00000032551	139.05
1110065P20Rik	ENSMUSG00000078570	181.12		1110065P20Rik	ENSMUSG00000078570	184.66
1190002N15Rik	ENSMUSG00000045414	632.11		1190002N15Rik	ENSMUSG00000045414	641.39
1190005I06Rik	ENSMUSG00000043687	38.14		1190005I06Rik	ENSMUSG00000043687	39.69
1190007I07Rik	ENSMUSG00000063320	85.06		1190007I07Rik	ENSMUSG00000063320	82.86
1300002E11Rik	ENSMUSG00000097290	431.04		1300002E11Rik	ENSMUSG00000097290	423.59
1300017J02Rik	ENSMUSG00000033688	7.45		1300017J02Rik	ENSMUSG00000033688	9.82
1500002C15Rik	ENSMUSG00000096221	33.67		1500002C15Rik	ENSMUSG00000096221	35.15
1500002F19Rik	ENSMUSG00000097595	6.16		1500002F19Rik	ENSMUSG00000097595	8.15
1500004A13Rik	ENSMUSG00000098912	328.46		1500004A13Rik	ENSMUSG00000098912	340.61
1500005C15Rik	ENSMUSG00000104888	5.25		1500005C15Rik	ENSMUSG00000104888	4.53
1500009C09Rik	ENSMUSG00000068099	257.43		1500009C09Rik	ENSMUSG00000068099	249.01
1500009L16Rik	ENSMUSG00000087651	38.07		1500009L16Rik	ENSMUSG00000087651	40.56
1500011B03Rik	ENSMUSG00000072694	336.14		1500011B03Rik	ENSMUSG00000072694	364.27
1500011K16Rik	ENSMUSG00000051319	167.94		1500011K16Rik	ENSMUSG00000051319	169.92
1500012K07Rik	ENSMUSG00000097247	18.27		1500012K07Rik	ENSMUSG00000097247	17.45
1500015A07Rik	ENSMUSG00000098702	86.3		1500015A07Rik	ENSMUSG00000098702	90.03
1500026H17Rik	ENSMUSG00000097383	26.47		1500026H17Rik	ENSMUSG00000097383	31.26
1520401A03Rik	ENSMUSG00000043747	7.65		1520401A03Rik	ENSMUSG00000043747	8.28
1600002H07Rik	ENSMUSG00000024118	145.83		1600002H07Rik	ENSMUSG00000024118	154.13
1600002K03Rik	ENSMUSG00000035595	124.62		1600002K03Rik	ENSMUSG00000035595	118.02
1600012H06Rik	ENSMUSG00000050088	412.18		1600012H06Rik	ENSMUSG00000050088	414.89
1600014C10Rik	ENSMUSG00000054676	215.76		1600014C10Rik	ENSMUSG00000054676	214.32
1600014C23Rik	ENSMUSG00000094690	45.51		1600014C23Rik	ENSMUSG00000094690	37.42
1600017P15Rik	ENSMUSG00000065361	6.74		1600017P15Rik	ENSMUSG00000065361	9.51
1600020E01Rik	ENSMUSG00000097048	302.17		1600020E01Rik	ENSMUSG00000097048	323.31
1600023N17Rik	ENSMUSG00000104986	13.1		1600023N17Rik	ENSMUSG00000104986	10.16
1600029O15Rik	ENSMUSG00000057818	8.88		1600029O15Rik	ENSMUSG00000057818	9.99
1700001G17Rik	ENSMUSG00000103746	7.21		1700001G17Rik	ENSMUSG00000103746	7.3
1700001J03Rik	ENSMUSG00000095040	8.25		1700001J03Rik	ENSMUSG00000095040	6.92
1700001K19Rik	ENSMUSG00000056508	12.33		1700001K19Rik	ENSMUSG00000056508	12.87
1700001L05Rik	ENSMUSG00000075511	39.17		1700001L05Rik	ENSMUSG00000075511	29.11
1700001L19Rik	ENSMUSG00000021534	9.89		1700001L19Rik	ENSMUSG00000021534	10.8
1700001O22Rik	ENSMUSG00000044320	51.86		1700001O22Rik	ENSMUSG00000044320	56.69
1700001P01Rik	ENSMUSG00000018543	8.41		1700001P01Rik	ENSMUSG00000018543	7.42
1700003E16Rik	ENSMUSG00000030030	149.62		1700003E16Rik	ENSMUSG00000030030	146.84
1700003F12Rik	ENSMUSG00000038523	4.47		1700003M07Rik	ENSMUSG00000085389	7.88
1700003G18Rik	ENSMUSG00000087621	4.83		1700007K13Rik	ENSMUSG00000026831	11.57
1700003M07Rik	ENSMUSG00000085389	6.04		1700007L15Rik	ENSMUSG00000097318	28.47
1700007G11Rik	ENSMUSG00000057816	4.26		1700008J07Rik	ENSMUSG00000101225	77.72
1700007K13Rik	ENSMUSG00000026831	12.08		1700008O03Rik	ENSMUSG00000008028	5.72
1700007L15Rik	ENSMUSG00000097318	27.23		1700010I14Rik	ENSMUSG00000023873	4.67
1700008J07Rik	ENSMUSG00000101225	76.11		1700010K24Rik	ENSMUSG00000085102	6.48
1700008O03Rik	ENSMUSG00000008028	7.34		1700011I03Rik	ENSMUSG00000058925	5.42
1700010K24Rik	ENSMUSG00000085102	7.21		1700012D14Rik	ENSMUSG00000110424	137.66
1700012D14Rik	ENSMUSG00000110424	177.91		1700013F07Rik	ENSMUSG00000027886	5.24
1700013F07Rik	ENSMUSG00000027886	4.02		1700016A09Rik	ENSMUSG00000102737	6.46
1700016A09Rik	ENSMUSG00000102737	7.27		1700016B15Rik	ENSMUSG00000108979	7.2
1700016B15Rik	ENSMUSG00000108979	8.97		1700016P03Rik	ENSMUSG00000085609	16.38
1700016L21Rik	ENSMUSG00000101483	4.03		1700017B05Rik	ENSMUSG00000032300	127.48
1700016P03Rik	ENSMUSG00000085609	27.09		1700017G19Rik	ENSMUSG00000037884	4.44
1700017B05Rik	ENSMUSG00000032300	110.23		1700018A14Rik	ENSMUSG00000103616	11.92
1700018A14Rik	ENSMUSG00000103616	10.64		1700018L02Rik	ENSMUSG00000100075	78.8
1700018L02Rik	ENSMUSG00000100075	66.37		1700019A02Rik	ENSMUSG00000060715	21.26
1700019A02Rik	ENSMUSG00000060715	19.59		1700019D03Rik	ENSMUSG00000043629	85.97
1700019D03Rik	ENSMUSG00000043629	83.59		1700020D05Rik	ENSMUSG00000100937	102.46
1700020D05Rik	ENSMUSG00000100937	103.06		1700020I14Rik	ENSMUSG00000085438	7794.21
1700020I14Rik	ENSMUSG00000085438	8357.66		1700021F05Rik	ENSMUSG00000019797	196.42
1700021F05Rik	ENSMUSG00000019797	201.52		1700022E09Rik	ENSMUSG00000099983	11.95
1700022E09Rik	ENSMUSG00000099983	12.93		1700022N22Rik	ENSMUSG00000097523	7.85
1700022N22Rik	ENSMUSG00000097523	7.88		1700023F06Rik	ENSMUSG00000020940	15.9
1700023F06Rik	ENSMUSG00000020940	15.91		1700025G04Rik	ENSMUSG00000032666	992.3
1700025G04Rik	ENSMUSG00000032666	981.59		1700026F02Rik	ENSMUSG00000101854	16.19
1700026F02Rik	ENSMUSG00000101854	16.44		1700026J14Rik	ENSMUSG00000097716	14.77
1700026J14Rik	ENSMUSG00000097716	16.89		1700028E10Rik	ENSMUSG00000097321	152.35
1700028E10Rik	ENSMUSG00000097321	205.63		1700028K03Rik	ENSMUSG00000089798	36.16
1700028K03Rik	ENSMUSG00000089798	40.29		1700028N14Rik	ENSMUSG00000078635	9.63
1700028N14Rik	ENSMUSG00000078635	11.13		1700029H14Rik	ENSMUSG00000031452	4.82
1700029H14Rik	ENSMUSG00000031452	4.35		1700029I15Rik	ENSMUSG00000044916	60.17
1700029I15Rik	ENSMUSG00000044916	57.67		1700029J07Rik	ENSMUSG00000071103	398.08
1700029J07Rik	ENSMUSG00000071103	385.57		1700030C10Rik	ENSMUSG00000091071	22.55
1700030C10Rik	ENSMUSG00000091071	18.99		1700030I03Rik	ENSMUSG00000103387	4.47
1700030I03Rik	ENSMUSG00000103387	4.3		1700030J22Rik	ENSMUSG00000031847	309.26
1700030J22Rik	ENSMUSG00000031847	307.69		1700030K09Rik	ENSMUSG00000052794	184.41
1700030K09Rik	ENSMUSG00000052794	189.82		1700037C18Rik	ENSMUSG00000005983	57.74
1700037C18Rik	ENSMUSG00000005983	64.13		1700037H04Rik	ENSMUSG00000027327	166.51
1700037H04Rik	ENSMUSG00000027327	154.83		1700040D17Rik	ENSMUSG00000097515	43.63
1700040D17Rik	ENSMUSG00000097515	48.99		1700041G16Rik	ENSMUSG00000054822	14.17
1700041G16Rik	ENSMUSG00000054822	13.21		1700047K16Rik	ENSMUSG00000087347	4.73
1700047M11Rik	ENSMUSG00000100147	4.75		1700047M11Rik	ENSMUSG00000100147	5.04
1700048O20Rik	ENSMUSG00000043773	98.74		1700048O20Rik	ENSMUSG00000043773	107.18
1700052K11Rik	ENSMUSG00000099681	150.67		1700052K11Rik	ENSMUSG00000099681	133.99
1700055D18Rik	ENSMUSG00000070997	46.84		1700055D18Rik	ENSMUSG00000070997	45.28
1700056E22Rik	ENSMUSG00000044854	6.47		1700056E22Rik	ENSMUSG00000044854	7.09
1700056N10Rik	ENSMUSG00000084792	54.89		1700056N10Rik	ENSMUSG00000084792	56.15
1700061E17Rik	ENSMUSG00000102060	13.26		1700061E17Rik	ENSMUSG00000102060	13.33
1700066M21Rik	ENSMUSG00000038323	151.47		1700066M21Rik	ENSMUSG00000038323	159
1700071K01Rik	ENSMUSG00000080980	42.52		1700071K01Rik	ENSMUSG00000080980	43.03
1700082M22Rik	ENSMUSG00000023737	11.03		1700082M22Rik	ENSMUSG00000023737	10.25
1700084C06Rik	ENSMUSG00000086016	5.6		1700084C06Rik	ENSMUSG00000086016	5.26
1700084E18Rik	ENSMUSG00000100747	14.59		1700084E18Rik	ENSMUSG00000100747	16.87
1700086D15Rik	ENSMUSG00000020548	32.5		1700086D15Rik	ENSMUSG00000020548	33.19
1700086L19Rik	ENSMUSG00000071265	10.25		1700086L19Rik	ENSMUSG00000071265	11.75
1700086O06Rik	ENSMUSG00000097080	37.51		1700086O06Rik	ENSMUSG00000097080	36.64
1700088E04Rik	ENSMUSG00000033029	140.85		1700086P04Rik	ENSMUSG00000085085	4.15
1700093K21Rik	ENSMUSG00000020286	9.1		1700088E04Rik	ENSMUSG00000033029	131.24
1700096K18Rik	ENSMUSG00000101856	86.18		1700093K21Rik	ENSMUSG00000020286	8.08
1700101I11Rik	ENSMUSG00000097675	26.53		1700096K18Rik	ENSMUSG00000101856	98.83
1700102P08Rik	ENSMUSG00000032611	50.05		1700101I11Rik	ENSMUSG00000097675	29.78
1700104B16Rik	ENSMUSG00000049476	4.57		1700102P08Rik	ENSMUSG00000032611	48.62
1700105P06Rik	ENSMUSG00000099923	13.91		1700104B16Rik	ENSMUSG00000049476	5.38
1700109G14Rik	ENSMUSG00000101505	7.2		1700105P06Rik	ENSMUSG00000099923	11.79
1700109H08Rik	ENSMUSG00000008307	232.06		1700109G14Rik	ENSMUSG00000101505	10.37
1700110C19Rik	ENSMUSG00000099384	23.67		1700109H08Rik	ENSMUSG00000008307	227.88
1700112J16Rik	ENSMUSG00000097527	27.47		1700110C19Rik	ENSMUSG00000099384	23.63
1700112L15Rik	ENSMUSG00000110577	7.49		1700112D23Rik	ENSMUSG00000091329	4.13
1700113A16Rik	ENSMUSG00000096935	17.62		1700112J16Rik	ENSMUSG00000097527	24.33
1700116B05Rik	ENSMUSG00000092276	19.7		1700112L15Rik	ENSMUSG00000110577	6.17
1700119H24Rik	ENSMUSG00000100593	103.07		1700113A16Rik	ENSMUSG00000096935	16.21
1700120B22Rik	ENSMUSG00000045391	10.86		1700116B05Rik	ENSMUSG00000092276	15.82
1700120C14Rik	ENSMUSG00000100599	29.16		1700119H24Rik	ENSMUSG00000100593	81.96
1700120K04Rik	ENSMUSG00000099579	4.98		1700120B22Rik	ENSMUSG00000045391	9.41
1700123M08Rik	ENSMUSG00000085614	24.14		1700120C14Rik	ENSMUSG00000100599	27.77
1700123O20Rik	ENSMUSG00000040822	222.03		1700123M08Rik	ENSMUSG00000085614	23.78
1700123O21Rik	ENSMUSG00000101481	10.4		1700123O20Rik	ENSMUSG00000040822	211.86
1700124L16Rik	ENSMUSG00000099354	27.06		1700123O21Rik	ENSMUSG00000101481	9.69
1700128E19Rik	ENSMUSG00000031510	16.61		1700124L16Rik	ENSMUSG00000099354	29.8
1810009A15Rik	ENSMUSG00000071653	181.36		1700125G22Rik	ENSMUSG00000097584	4.58
1810010H24Rik	ENSMUSG00000078607	137.12		1700128E19Rik	ENSMUSG00000031510	15.54
1810010K12Rik	ENSMUSG00000056329	5.43		1810009A15Rik	ENSMUSG00000071653	184.39
1810011O10Rik	ENSMUSG00000056313	14.18		1810010H24Rik	ENSMUSG00000078607	129.69
1810012K16Rik	ENSMUSG00000099825	5.12		1810010K12Rik	ENSMUSG00000056329	6.35
1810013L24Rik	ENSMUSG00000022507	1011.23		1810011O10Rik	ENSMUSG00000056313	14.07
1810014B01Rik	ENSMUSG00000097412	75.86		1810012K16Rik	ENSMUSG00000099825	6.3
1810021B22Rik	ENSMUSG00000087331	25.5		1810013L24Rik	ENSMUSG00000022507	997.28
1810022K09Rik	ENSMUSG00000078784	169.34		1810014B01Rik	ENSMUSG00000097412	69.15
1810024B03Rik	ENSMUSG00000044145	22.37		1810021B22Rik	ENSMUSG00000087331	24.61
1810026B05Rik	ENSMUSG00000101970	733.51		1810022K09Rik	ENSMUSG00000078784	160.05
1810030O07Rik	ENSMUSG00000044148	286.66		1810024B03Rik	ENSMUSG00000044145	22.77
1810032O08Rik	ENSMUSG00000020812	117.49		1810026B05Rik	ENSMUSG00000101970	676.56
1810037I17Rik	ENSMUSG00000054091	252.94		1810030O07Rik	ENSMUSG00000044148	273.3
1810041L15Rik	ENSMUSG00000062760	1560.03		1810032O08Rik	ENSMUSG00000020812	120.32
1810043G02Rik	ENSMUSG00000020284	452.6		1810037I17Rik	ENSMUSG00000054091	246.76
1810044D09Rik	ENSMUSG00000100680	19.12		1810041L15Rik	ENSMUSG00000062760	1496.42
1810049J17Rik	ENSMUSG00000097221	4.04		1810043G02Rik	ENSMUSG00000020284	452.58
1810055G02Rik	ENSMUSG00000035372	147.19		1810044D09Rik	ENSMUSG00000100680	15.28
1810058I24Rik	ENSMUSG00000073155	180.22		1810055G02Rik	ENSMUSG00000035372	142.26
1810059C17Rik	ENSMUSG00000086340	7.68		1810058I24Rik	ENSMUSG00000073155	173.99
1810059H22Rik	ENSMUSG00000108207	138.68		1810059C17Rik	ENSMUSG00000086340	7.65
1810062O18Rik	ENSMUSG00000084925	4.98		1810059H22Rik	ENSMUSG00000108207	129.83
2010001A14Rik	ENSMUSG00000087165	74.67		1810062O18Rik	ENSMUSG00000084925	4.69
2010001K21Rik	ENSMUSG00000051606	14.79		2010001A14Rik	ENSMUSG00000087165	77.7
2010007H06Rik	ENSMUSG00000044694	21.46		2010001K21Rik	ENSMUSG00000051606	12.51
2010107E04Rik	ENSMUSG00000021290	533.49		2010007H06Rik	ENSMUSG00000044694	20.28
2010107G23Rik	ENSMUSG00000020083	146.97		2010107E04Rik	ENSMUSG00000021290	529.35
2010109A12Rik	ENSMUSG00000029384	10.74		2010107G23Rik	ENSMUSG00000020083	134.41
2010111I01Rik	ENSMUSG00000021458	635.52		2010109A12Rik	ENSMUSG00000029384	11.8
2010204K13Rik	ENSMUSG00000063018	11.78		2010111I01Rik	ENSMUSG00000021458	654.97
2010300C02Rik	ENSMUSG00000026090	28.21		2010204K13Rik	ENSMUSG00000063018	12.08
2010310C07Rik	ENSMUSG00000101268	4.77		2010300C02Rik	ENSMUSG00000026090	27.94
2010315B03Rik	ENSMUSG00000074829	15.72		2010310C07Rik	ENSMUSG00000101268	4.62
2200002D01Rik	ENSMUSG00000030587	22.1		2010315B03Rik	ENSMUSG00000074829	14.87
2210013O21Rik	ENSMUSG00000086316	143.44		2200002D01Rik	ENSMUSG00000030587	20.89
2210016F16Rik	ENSMUSG00000021550	169.3		2210013O21Rik	ENSMUSG00000086316	140.34
2210016L21Rik	ENSMUSG00000029559	644.52		2210016F16Rik	ENSMUSG00000021550	165
2210406O10Rik	ENSMUSG00000039563	16.61		2210016L21Rik	ENSMUSG00000029559	628.11
2210408F21Rik	ENSMUSG00000087380	37.69		2210406O10Rik	ENSMUSG00000039563	19.02
2210408I21Rik	ENSMUSG00000071252	322.94		2210408F21Rik	ENSMUSG00000087380	40.76
2210412B16Rik	ENSMUSG00000107216	11.85		2210408I21Rik	ENSMUSG00000071252	306.65
2300009A05Rik	ENSMUSG00000032403	251.24		2210412B16Rik	ENSMUSG00000107216	12.02
2310001H17Rik	ENSMUSG00000097354	29.03		2300009A05Rik	ENSMUSG00000032403	242.4
2310009A05Rik	ENSMUSG00000098332	130.36		2310001H17Rik	ENSMUSG00000097354	21.37
2310009B15Rik	ENSMUSG00000079283	75.67		2310009A05Rik	ENSMUSG00000098332	115.32
2310010J17Rik	ENSMUSG00000097162	51.72		2310009B15Rik	ENSMUSG00000079283	72.28
2310011J03Rik	ENSMUSG00000020133	242.86		2310010J17Rik	ENSMUSG00000097162	48.9
2310014F06Rik	ENSMUSG00000085945	10.08		2310011J03Rik	ENSMUSG00000020133	229.63
2310015A10Rik	ENSMUSG00000097729	269.66		2310014F06Rik	ENSMUSG00000085945	8.22
2310022A10Rik	ENSMUSG00000049643	325.39		2310015A10Rik	ENSMUSG00000097729	271.52
2310022B05Rik	ENSMUSG00000031983	357.05		2310022A10Rik	ENSMUSG00000049643	293
2310026I22Rik	ENSMUSG00000097710	6.27		2310022B05Rik	ENSMUSG00000031983	324.2
2310030G06Rik	ENSMUSG00000032062	9		2310026I22Rik	ENSMUSG00000097710	6.83
2310033P09Rik	ENSMUSG00000020441	207.37		2310030G06Rik	ENSMUSG00000032062	9.89
2310034G01Rik	ENSMUSG00000099655	33.63		2310033P09Rik	ENSMUSG00000020441	207.91
2310035C23Rik	ENSMUSG00000026319	1500.39		2310034G01Rik	ENSMUSG00000099655	26.94
2310039H08Rik	ENSMUSG00000062619	57.89		2310035C23Rik	ENSMUSG00000026319	1461.81
2310043P16Rik	ENSMUSG00000108732	73.66		2310039H08Rik	ENSMUSG00000062619	52.7
2310047D07Rik	ENSMUSG00000100783	46.63		2310043P16Rik	ENSMUSG00000108732	78.24
2310057M21Rik	ENSMUSG00000040177	467.39		2310047D07Rik	ENSMUSG00000100783	35.94
2310058D17Rik	ENSMUSG00000085379	49.06		2310057M21Rik	ENSMUSG00000040177	475.87
2310061I04Rik	ENSMUSG00000050705	427.38		2310058D17Rik	ENSMUSG00000085379	49.74
2310068J16Rik	ENSMUSG00000100084	10.18		2310061I04Rik	ENSMUSG00000050705	445.86
2310069G16Rik	ENSMUSG00000097102	29.53		2310068J16Rik	ENSMUSG00000100084	9.31
2410002F23Rik	ENSMUSG00000045411	344.59		2310069G16Rik	ENSMUSG00000097102	26.82
2410004B18Rik	ENSMUSG00000036873	230.83		2410002F23Rik	ENSMUSG00000045411	346.96
2410006H16Rik	ENSMUSG00000086841	140.14		2410004B18Rik	ENSMUSG00000036873	224.67
2410015M20Rik	ENSMUSG00000049760	190.08		2410006H16Rik	ENSMUSG00000086841	137.92
2410018L13Rik	ENSMUSG00000073164	69.3		2410015M20Rik	ENSMUSG00000049760	180.19
2410022M11Rik	ENSMUSG00000100017	75.07		2410018L13Rik	ENSMUSG00000073164	57.65
2410080I02Rik	ENSMUSG00000044387	12.64		2410022M11Rik	ENSMUSG00000100017	70.32
2410089E03Rik	ENSMUSG00000039801	1440.29		2410080I02Rik	ENSMUSG00000044387	11.6
2410124H12Rik	ENSMUSG00000051297	30.57		2410089E03Rik	ENSMUSG00000039801	1474.72
2410131K14Rik	ENSMUSG00000032840	1188.95		2410124H12Rik	ENSMUSG00000051297	32.42
2500002B13Rik	ENSMUSG00000096917	63.28		2410131K14Rik	ENSMUSG00000032840	1136.82
2500004C02Rik	ENSMUSG00000073236	79.83		2500002B13Rik	ENSMUSG00000096917	58.49
2510002D24Rik	ENSMUSG00000071632	194.3		2500004C02Rik	ENSMUSG00000073236	73.63
2510009E07Rik	ENSMUSG00000043391	2601.88		2510002D24Rik	ENSMUSG00000071632	187.18
2510016D11Rik	ENSMUSG00000106825	25.67		2510009E07Rik	ENSMUSG00000043391	2571.45
2510017J16Rik	ENSMUSG00000104891	36.94		2510016D11Rik	ENSMUSG00000106825	26.28
2510039O18Rik	ENSMUSG00000044496	346.22		2510017J16Rik	ENSMUSG00000104891	38.11
2510046G10Rik	ENSMUSG00000066175	24.71		2510039O18Rik	ENSMUSG00000044496	318.77
2600014E21Rik	ENSMUSG00000100303	13.48		2510046G10Rik	ENSMUSG00000066175	23.05
2610001A08Rik	ENSMUSG00000103828	54.3		2600014E21Rik	ENSMUSG00000100303	18.82
2610001J05Rik	ENSMUSG00000052419	250.25		2610001A08Rik	ENSMUSG00000103828	59.43
2610002M06Rik	ENSMUSG00000031242	448.01		2610001J05Rik	ENSMUSG00000052419	253.51
2610005L07Rik	ENSMUSG00000071793	148.96		2610002M06Rik	ENSMUSG00000031242	441.18
2610008E11Rik	ENSMUSG00000060301	795.96		2610005L07Rik	ENSMUSG00000071793	157.77
2610012C04Rik	ENSMUSG00000102474	14.47		2610008E11Rik	ENSMUSG00000060301	799.09
2610017A05Rik	ENSMUSG00000107909	15.65		2610012C04Rik	ENSMUSG00000102474	13.03
2610020C07Rik	ENSMUSG00000097537	172.38		2610017A05Rik	ENSMUSG00000107909	13.98
2610021A01Rik	ENSMUSG00000091474	505.79		2610020C07Rik	ENSMUSG00000097537	152.38
2610024D14Rik	ENSMUSG00000084362	10.13		2610021A01Rik	ENSMUSG00000091474	514.6
2610027K06Rik	ENSMUSG00000087013	34.7		2610024D14Rik	ENSMUSG00000084362	9.73
2610035D17Rik	ENSMUSG00000087259	149.42		2610027K06Rik	ENSMUSG00000087013	33.88
2610037D02Rik	ENSMUSG00000097536	350.5		2610035D17Rik	ENSMUSG00000087259	144.88
2610044O15Rik8	ENSMUSG00000071302	422.88		2610035F20Rik	ENSMUSG00000085555	5.59
2610203C20Rik	ENSMUSG00000074415	321.17		2610037D02Rik	ENSMUSG00000097536	348.3
2610301B20Rik	ENSMUSG00000059482	318.87		2610044O15Rik8	ENSMUSG00000071302	405.05
2610306M01Rik	ENSMUSG00000100164	84.75		2610203C20Rik	ENSMUSG00000074415	334.01
2610307P16Rik	ENSMUSG00000085936	5.02		2610301B20Rik	ENSMUSG00000059482	338.23
2610316D01Rik	ENSMUSG00000097040	25.99		2610306M01Rik	ENSMUSG00000100164	88.28
2610318N02Rik	ENSMUSG00000049916	4.64		2610307P16Rik	ENSMUSG00000085936	6.28
2610507B11Rik	ENSMUSG00000010277	3468.14		2610316D01Rik	ENSMUSG00000097040	27.89
2610507I01Rik	ENSMUSG00000085882	68.31		2610507B11Rik	ENSMUSG00000010277	3625.57
2610524H06Rik	ENSMUSG00000092486	88.74		2610507I01Rik	ENSMUSG00000085882	67.36
2610528A11Rik	ENSMUSG00000096001	26.77		2610524H06Rik	ENSMUSG00000092486	81.47
2700012I20Rik	ENSMUSG00000097334	13.15		2610528A11Rik	ENSMUSG00000096001	17.56
2700016F22Rik	ENSMUSG00000097731	24.72		2700012I20Rik	ENSMUSG00000097334	11.08
2700029L08Rik	ENSMUSG00000106691	32.79		2700016F22Rik	ENSMUSG00000097731	19.06
2700033N17Rik	ENSMUSG00000086328	34.48		2700029L08Rik	ENSMUSG00000106691	31.03
2700038G22Rik	ENSMUSG00000097180	48.76		2700033N17Rik	ENSMUSG00000086328	35.31
2700046A07Rik	ENSMUSG00000041789	7.88		2700038G22Rik	ENSMUSG00000097180	50.51
2700046G09Rik	ENSMUSG00000097787	112.95		2700046A07Rik	ENSMUSG00000041789	9.06
2700049A03Rik	ENSMUSG00000034601	716.27		2700046G09Rik	ENSMUSG00000097787	107.14
2700060E02Rik	ENSMUSG00000021807	494.92		2700049A03Rik	ENSMUSG00000034601	715.22
2700062C07Rik	ENSMUSG00000024273	152.41		2700060E02Rik	ENSMUSG00000021807	470.46
2700069I18Rik	ENSMUSG00000086224	11.62		2700062C07Rik	ENSMUSG00000024273	141
2700078F05Rik	ENSMUSG00000103722	106.33		2700069I18Rik	ENSMUSG00000086224	11
2700081O15Rik	ENSMUSG00000053080	336.26		2700078F05Rik	ENSMUSG00000103722	110.89
2700097O09Rik	ENSMUSG00000062198	286.79		2700081O15Rik	ENSMUSG00000053080	360.68
2810001G20Rik	ENSMUSG00000087497	133.45		2700097O09Rik	ENSMUSG00000062198	287.14
2810002D19Rik	ENSMUSG00000045464	130.01		2810001G20Rik	ENSMUSG00000087497	133.88
2810004N23Rik	ENSMUSG00000031984	258.05		2810002D19Rik	ENSMUSG00000045464	128.34
2810006K23Rik	ENSMUSG00000047635	168.86		2810004N23Rik	ENSMUSG00000031984	241.79
2810013P06Rik	ENSMUSG00000099881	530.93		2810006K23Rik	ENSMUSG00000047635	158.13
2810021J22Rik	ENSMUSG00000020491	255.39		2810013P06Rik	ENSMUSG00000099881	516.31
2810025M15Rik	ENSMUSG00000049881	92.02		2810021J22Rik	ENSMUSG00000020491	237.59
2810029C07Rik	ENSMUSG00000096995	189.64		2810025M15Rik	ENSMUSG00000049881	85.97
2810030D12Rik	ENSMUSG00000099338	193.89		2810029C07Rik	ENSMUSG00000096995	200.99
2810032G03Rik	ENSMUSG00000037735	28.57		2810030D12Rik	ENSMUSG00000099338	192.99
2810039B14Rik	ENSMUSG00000099034	94.04		2810032G03Rik	ENSMUSG00000037735	32.93
2810049E08Rik	ENSMUSG00000100891	25.99		2810039B14Rik	ENSMUSG00000099034	86.37
2810402E24Rik	ENSMUSG00000099966	104.65		2810049E08Rik	ENSMUSG00000100891	27.88
2810403A07Rik	ENSMUSG00000028060	1143.26		2810402E24Rik	ENSMUSG00000099966	101.21
2810403D21Rik	ENSMUSG00000086629	50.85		2810403A07Rik	ENSMUSG00000028060	1206.52
2810405F15Rik	ENSMUSG00000103562	11.52		2810403D21Rik	ENSMUSG00000086629	48.26
2810405F17Rik	ENSMUSG00000101493	65.05		2810405F15Rik	ENSMUSG00000103562	9.14
2810408A11Rik	ENSMUSG00000018570	13.1		2810405F17Rik	ENSMUSG00000101493	57.13
2810408I11Rik	ENSMUSG00000087213	7.68		2810408A11Rik	ENSMUSG00000018570	13.28
2810410L24Rik	ENSMUSG00000075389	76.36		2810408I11Rik	ENSMUSG00000087213	6.69
2810414N06Rik	ENSMUSG00000100594	5.61		2810410L24Rik	ENSMUSG00000075389	82.6
2810425M01Rik	ENSMUSG00000097811	4.43		2810414N06Rik	ENSMUSG00000100594	5.22
2810428I15Rik	ENSMUSG00000058833	280.3		2810428I15Rik	ENSMUSG00000058833	256.13
2810428J06Rik	ENSMUSG00000105981	46.35		2810428J06Rik	ENSMUSG00000105981	42.32
2810429I04Rik	ENSMUSG00000097709	32.86		2810429I04Rik	ENSMUSG00000097709	33.6
2810433D01Rik	ENSMUSG00000086283	4.25		2810433D01Rik	ENSMUSG00000086283	4.6
2810454H06Rik	ENSMUSG00000100876	65.44		2810454H06Rik	ENSMUSG00000100876	69.36
2810455O05Rik	ENSMUSG00000085030	133.68		2810455O05Rik	ENSMUSG00000085030	126.06
2810459M11Rik	ENSMUSG00000026227	5.57		2810459M11Rik	ENSMUSG00000026227	4.93
2810468N07Rik	ENSMUSG00000091475	31.23		2810468N07Rik	ENSMUSG00000091475	35.86
2810474O19Rik	ENSMUSG00000032712	422.53		2810474O19Rik	ENSMUSG00000032712	410.03
2900002M20Rik	ENSMUSG00000103004	29.25		2900002M20Rik	ENSMUSG00000103004	28.57
2900005J15Rik	ENSMUSG00000043833	4.73		2900005J15Rik	ENSMUSG00000043833	5.83
2900011O08Rik	ENSMUSG00000044117	753.68		2900011O08Rik	ENSMUSG00000044117	728.64
2900018N21Rik	ENSMUSG00000104244	52.89		2900018N21Rik	ENSMUSG00000104244	55.19
2900022M07Rik	ENSMUSG00000102386	36.2		2900022M07Rik	ENSMUSG00000102386	30.53
2900026A02Rik	ENSMUSG00000051339	722.92		2900026A02Rik	ENSMUSG00000051339	718.01
2900027M19Rik	ENSMUSG00000109162	156		2900027M19Rik	ENSMUSG00000109162	152.88
2900035J10Rik	ENSMUSG00000103776	10.67		2900035J10Rik	ENSMUSG00000103776	11.08
2900052L18Rik	ENSMUSG00000043993	111.81		2900052L18Rik	ENSMUSG00000043993	109.63
2900052N01Rik	ENSMUSG00000099696	81.93		2900052N01Rik	ENSMUSG00000099696	98.21
2900055J20Rik	ENSMUSG00000071860	52.39		2900055J20Rik	ENSMUSG00000071860	58.35
2900064F13Rik	ENSMUSG00000106746	6.97		2900064K03Rik	ENSMUSG00000105771	106.01
2900064K03Rik	ENSMUSG00000105771	112.16		2900076A07Rik	ENSMUSG00000097277	168.39
2900076A07Rik	ENSMUSG00000097277	161.76		2900076G11Rik	ENSMUSG00000107015	8.21
2900076G11Rik	ENSMUSG00000107015	7.59		2900089D17Rik	ENSMUSG00000087484	4.74
2900089D17Rik	ENSMUSG00000087484	4.45		2900093K20Rik	ENSMUSG00000099632	33.72
2900093K20Rik	ENSMUSG00000099632	36.85		2900097C17Rik	ENSMUSG00000102869	2617.06
2900097C17Rik	ENSMUSG00000102869	2582.04		3000002C10Rik	ENSMUSG00000070282	92.62
3000002C10Rik	ENSMUSG00000070282	99.46		3010001F23Rik	ENSMUSG00000084885	31.13
3010001F23Rik	ENSMUSG00000084885	36.31		3110001I22Rik	ENSMUSG00000079737	90.5
3110001I22Rik	ENSMUSG00000079737	93.13		3110002H16Rik	ENSMUSG00000024410	526.72
3110002H16Rik	ENSMUSG00000024410	511.89		3110009E18Rik	ENSMUSG00000026388	39.8
3110009E18Rik	ENSMUSG00000026388	39.72		3110021N24Rik	ENSMUSG00000094958	57.87
3110021N24Rik	ENSMUSG00000094958	64.21		3110035E14Rik	ENSMUSG00000067879	14.28
3110035E14Rik	ENSMUSG00000067879	11.43		3110040N11Rik	ENSMUSG00000025102	78.33
3110040N11Rik	ENSMUSG00000025102	80.36		3110043O21Rik	ENSMUSG00000028300	331.51
3110043O21Rik	ENSMUSG00000028300	325.31		3110053B16Rik	ENSMUSG00000085642	16.53
3110053B16Rik	ENSMUSG00000085642	16.19		3110056K07Rik	ENSMUSG00000085622	243.88
3110056K07Rik	ENSMUSG00000085622	262.07		3110062G12Rik	ENSMUSG00000103634	4.86
3110062G12Rik	ENSMUSG00000103634	6.1		3110062M04Rik	ENSMUSG00000046806	71.72
3110062M04Rik	ENSMUSG00000046806	71.91		3110067C02Rik	ENSMUSG00000081187	16.84
3110067C02Rik	ENSMUSG00000081187	17.63		3110070M22Rik	ENSMUSG00000074635	59.78
3110070M22Rik	ENSMUSG00000074635	63.27		3110080E11Rik	ENSMUSG00000109625	8.15
3110080E11Rik	ENSMUSG00000109625	8.15		3110080O07Rik	ENSMUSG00000103284	16.23
3110080O07Rik	ENSMUSG00000103284	14.36		3110082I17Rik	ENSMUSG00000053553	49.56
3110082I17Rik	ENSMUSG00000053553	51.08		3110083C13Rik	ENSMUSG00000097303	29.84
3110083C13Rik	ENSMUSG00000097303	29.65		3222401L13Rik	ENSMUSG00000073590	522.64
3222401L13Rik	ENSMUSG00000073590	570.57		3300002I08Rik	ENSMUSG00000063364	72.05
3300002I08Rik	ENSMUSG00000063364	78.76		3425401B19Rik	ENSMUSG00000071540	12.24
3425401B19Rik	ENSMUSG00000071540	11.22		3632451O06Rik	ENSMUSG00000036242	144.37
3632451O06Rik	ENSMUSG00000036242	147.9		3632454L22Rik	ENSMUSG00000089759	15.82
3632454L22Rik	ENSMUSG00000089759	14.67		3830406C13Rik	ENSMUSG00000033111	147.9
3830406C13Rik	ENSMUSG00000033111	165.97		3830408C21Rik	ENSMUSG00000071181	161.37
3830408C21Rik	ENSMUSG00000071181	155.99		3830432H09Rik	ENSMUSG00000101731	52.7
3830432H09Rik	ENSMUSG00000101731	45.78		4430402I18Rik	ENSMUSG00000064202	20.72
4430402I18Rik	ENSMUSG00000064202	20.32		4631405J19Rik	ENSMUSG00000075027	4.38
4631405J19Rik	ENSMUSG00000075027	5.35		4632404H12Rik	ENSMUSG00000042579	599.85
4632404H12Rik	ENSMUSG00000042579	654.23		4632411P08Rik	ENSMUSG00000097561	15.51
4632411P08Rik	ENSMUSG00000097561	15.66		4632415L05Rik	ENSMUSG00000048106	971.21
4632415L05Rik	ENSMUSG00000048106	990.77		4632427E13Rik	ENSMUSG00000074024	1105.92
4632427E13Rik	ENSMUSG00000074024	1152.27		4632428C04Rik	ENSMUSG00000097184	13.72
4632428C04Rik	ENSMUSG00000097184	14.39		4632432E15Rik	ENSMUSG00000102705	355.83
4632432E15Rik	ENSMUSG00000102705	342.94		4633401B06Rik	ENSMUSG00000105597	14.94
4633401B06Rik	ENSMUSG00000105597	13.78		4732414G09Rik	ENSMUSG00000086943	39.91
4732414G09Rik	ENSMUSG00000086943	43.49		4732416N19Rik	ENSMUSG00000107402	77.15
4732416N19Rik	ENSMUSG00000107402	87		4732440D04Rik	ENSMUSG00000090031	181.95
4732440D04Rik	ENSMUSG00000090031	188.15		4732471J01Rik	ENSMUSG00000053714	112.81
4732463B04Rik	ENSMUSG00000097762	5.33		4732491K20Rik	ENSMUSG00000097350	80.06
4732471J01Rik	ENSMUSG00000053714	108.12		4732496C06Rik	ENSMUSG00000108456	162.19
4732491K20Rik	ENSMUSG00000097350	73.66		4831440E17Rik	ENSMUSG00000097236	53.79
4732496C06Rik	ENSMUSG00000108456	157.82		4833411C07Rik	ENSMUSG00000109089	8.17
4831440E17Rik	ENSMUSG00000097236	52.98		4833412K13Rik	ENSMUSG00000104018	48.27
4833411C07Rik	ENSMUSG00000109089	9.29		4833413G10Rik	ENSMUSG00000104950	72.2
4833412K13Rik	ENSMUSG00000104018	47.37		4833417C18Rik	ENSMUSG00000086015	41.82
4833413G10Rik	ENSMUSG00000104950	63.27		4833418N02Rik	ENSMUSG00000085287	40.91
4833417C18Rik	ENSMUSG00000086015	37.37		4833420G17Rik	ENSMUSG00000062822	832.26
4833418N02Rik	ENSMUSG00000085287	38.05		4833421G17Rik	ENSMUSG00000103996	50.03
4833420G17Rik	ENSMUSG00000062822	844.16		4833421K07Rik	ENSMUSG00000108519	4.93
4833421G17Rik	ENSMUSG00000103996	50.03		4833422C13Rik	ENSMUSG00000074782	4.87
4833422C13Rik	ENSMUSG00000074782	4.04		4833422M21Rik	ENSMUSG00000097619	12.85
4833422M21Rik	ENSMUSG00000097619	10.49		4833428L15Rik	ENSMUSG00000097074	38.41
4833428L15Rik	ENSMUSG00000097074	36.67		4833439L19Rik	ENSMUSG00000025871	1803.04
4833439L19Rik	ENSMUSG00000025871	1957.55		4833445I07Rik	ENSMUSG00000103103	134.5
4833445I07Rik	ENSMUSG00000103103	118.69		4921504A21Rik	ENSMUSG00000097626	170.54
4921504A21Rik	ENSMUSG00000097626	164.82		4921507P07Rik	ENSMUSG00000029828	8.01
4921507P07Rik	ENSMUSG00000029828	7.94		4921524J17Rik	ENSMUSG00000036934	102.91
4921524J17Rik	ENSMUSG00000036934	97.98		4921531C22Rik	ENSMUSG00000085704	115.08
4921531C22Rik	ENSMUSG00000085704	125.02		4921539H07Rik	ENSMUSG00000104586	5.49
4921536K21Rik	ENSMUSG00000020434	4.11		4930401O10Rik	ENSMUSG00000085528	4.53
4921539H07Rik	ENSMUSG00000104586	4.11		4930402H24Rik	ENSMUSG00000027309	2030.45
4930402H24Rik	ENSMUSG00000027309	2037.22		4930404I05Rik	ENSMUSG00000087354	10.87
4930404I05Rik	ENSMUSG00000087354	11.25		4930404N11Rik	ENSMUSG00000020234	27.26
4930404N11Rik	ENSMUSG00000020234	28.13		4930405A21Rik	ENSMUSG00000086638	301.49
4930405A21Rik	ENSMUSG00000086638	331.28		4930405O22Rik	ENSMUSG00000090565	24.56
4930405O22Rik	ENSMUSG00000090565	27.92		4930412C18Rik	ENSMUSG00000085558	31.35
4930412C18Rik	ENSMUSG00000085558	32.03		4930412F12Rik	ENSMUSG00000110289	125.27
4930412F12Rik	ENSMUSG00000110289	127.06		4930412L05Rik	ENSMUSG00000087192	20.26
4930412L05Rik	ENSMUSG00000087192	20.59		4930412M03Rik	ENSMUSG00000051008	4.67
4930415F15Rik	ENSMUSG00000020191	23.91		4930415F15Rik	ENSMUSG00000020191	22.78
4930426I24Rik	ENSMUSG00000097323	9.08		4930426I24Rik	ENSMUSG00000097323	9.4
4930426L09Rik	ENSMUSG00000026736	7.45		4930426L09Rik	ENSMUSG00000026736	6.05
4930427A07Rik	ENSMUSG00000037466	16.72		4930427A07Rik	ENSMUSG00000037466	18.9
4930429F24Rik	ENSMUSG00000086918	5.68		4930429F24Rik	ENSMUSG00000086918	5.16
4930430F08Rik	ENSMUSG00000046567	278.34		4930430F08Rik	ENSMUSG00000046567	285.84
4930430O22Rik	ENSMUSG00000107353	45.62		4930430O22Rik	ENSMUSG00000107353	48.48
4930431P19Rik	ENSMUSG00000109147	105.9		4930431P19Rik	ENSMUSG00000109147	93.68
4930432B10Rik	ENSMUSG00000097007	37.81		4930432B10Rik	ENSMUSG00000097007	29.63
4930432K21Rik	ENSMUSG00000008129	26.43		4930432K21Rik	ENSMUSG00000008129	24.73
4930439D14Rik	ENSMUSG00000101905	7.05		4930439D14Rik	ENSMUSG00000101905	7.32
4930447C04Rik	ENSMUSG00000021098	768.82		4930447C04Rik	ENSMUSG00000021098	775.48
4930447M23Rik	ENSMUSG00000087674	10.03		4930447M23Rik	ENSMUSG00000087674	10.62
4930451G09Rik	ENSMUSG00000022543	122.18		4930451G09Rik	ENSMUSG00000022543	119.42
4930452B06Rik	ENSMUSG00000021747	37.66		4930452B06Rik	ENSMUSG00000021747	37.5
4930453N24Rik	ENSMUSG00000059920	597.95		4930453N24Rik	ENSMUSG00000059920	591.35
4930458D05Rik	ENSMUSG00000087611	37.65		4930458D05Rik	ENSMUSG00000087611	44.17
4930465K10Rik	ENSMUSG00000056682	16.5		4930465K10Rik	ENSMUSG00000056682	16.34
4930467D21Rik	ENSMUSG00000097516	4.62		4930467D21Rik	ENSMUSG00000097516	5.2
4930470G03Rik	ENSMUSG00000085788	27.69		4930470G03Rik	ENSMUSG00000085788	27.76
4930477O15Rik	ENSMUSG00000104999	17.48		4930471M09Rik	ENSMUSG00000097693	4.24
4930479D17Rik	ENSMUSG00000085238	6.52		4930477O15Rik	ENSMUSG00000104999	24.94
4930480K23Rik	ENSMUSG00000097284	227.35		4930479D17Rik	ENSMUSG00000085238	5.45
4930481A15Rik	ENSMUSG00000086938	155.47		4930480K23Rik	ENSMUSG00000097284	221.26
4930481B07Rik	ENSMUSG00000085956	36.15		4930481A15Rik	ENSMUSG00000086938	130.96
4930488L21Rik	ENSMUSG00000097520	21.07		4930481B07Rik	ENSMUSG00000085956	35.36
4930500F10Rik	ENSMUSG00000097592	33.53		4930488L21Rik	ENSMUSG00000097520	19.24
4930503L19Rik	ENSMUSG00000044906	140.7		4930500F10Rik	ENSMUSG00000097592	30.38
4930509G22Rik	ENSMUSG00000096959	6.44		4930503L19Rik	ENSMUSG00000044906	144.2
4930509H03Rik	ENSMUSG00000105659	49.79		4930509G22Rik	ENSMUSG00000096959	7.08
4930512H18Rik	ENSMUSG00000086866	6.62		4930509H03Rik	ENSMUSG00000105659	51.72
4930513N10Rik	ENSMUSG00000074136	7.81		4930512H18Rik	ENSMUSG00000086866	5.91
4930513N20Rik	ENSMUSG00000109225	5.94		4930513N10Rik	ENSMUSG00000074136	7.3
4930515G01Rik	ENSMUSG00000092183	9.52		4930513N20Rik	ENSMUSG00000109225	5.28
4930518I15Rik	ENSMUSG00000074629	70.59		4930515G01Rik	ENSMUSG00000092183	9.54
4930522L14Rik	ENSMUSG00000072762	30.68		4930518I15Rik	ENSMUSG00000074629	71.05
4930523C07Rik	ENSMUSG00000090394	19.98		4930522L14Rik	ENSMUSG00000072762	31.88
4930524J08Rik	ENSMUSG00000035364	9.84		4930523C07Rik	ENSMUSG00000090394	23.31
4930524O07Rik	ENSMUSG00000090207	12.08		4930524J08Rik	ENSMUSG00000035364	9.85
4930525G20Rik	ENSMUSG00000097276	67.46		4930524O07Rik	ENSMUSG00000090207	11.44
4930526A20Rik	ENSMUSG00000085521	47.24		4930525G20Rik	ENSMUSG00000097276	63.5
4930526L06Rik	ENSMUSG00000097091	11.27		4930526A20Rik	ENSMUSG00000085521	56.04
4930528J11Rik	ENSMUSG00000107012	8.16		4930526L06Rik	ENSMUSG00000097091	13.62
4930532G15Rik	ENSMUSG00000097261	5.99		4930528J11Rik	ENSMUSG00000107012	7.46
4930533O14Rik	ENSMUSG00000063904	429.3		4930532G15Rik	ENSMUSG00000097261	5.54
4930534D22Rik	ENSMUSG00000097761	40.74		4930533O14Rik	ENSMUSG00000063904	431.56
4930537H20Rik	ENSMUSG00000105350	4.55		4930534D22Rik	ENSMUSG00000097761	42.03
4930539E08Rik	ENSMUSG00000048905	9.21		4930537H20Rik	ENSMUSG00000105350	4.93
4930539J05Rik	ENSMUSG00000097032	66.84		4930539E08Rik	ENSMUSG00000048905	9.17
4930547M16Rik	ENSMUSG00000097890	17.46		4930539J05Rik	ENSMUSG00000097032	61.37
4930553P18Rik	ENSMUSG00000106791	11.02		4930547M16Rik	ENSMUSG00000097890	13.93
4930554H23Rik	ENSMUSG00000097682	9.29		4930548H24Rik	ENSMUSG00000029138	4.2
4930556M19Rik	ENSMUSG00000096971	18.97		4930553P18Rik	ENSMUSG00000106791	8.49
4930558K02Rik	ENSMUSG00000086277	5.78		4930554H23Rik	ENSMUSG00000097682	6.47
4930563E18Rik	ENSMUSG00000097387	22.64		4930556M19Rik	ENSMUSG00000096971	20.13
4930563E22Rik	ENSMUSG00000053574	70.16		4930558K02Rik	ENSMUSG00000086277	5.04
4930570G19Rik	ENSMUSG00000085084	305.71		4930563E18Rik	ENSMUSG00000097387	21.83
4930577N17Rik	ENSMUSG00000087440	11.61		4930563E22Rik	ENSMUSG00000053574	67.31
4930578C19Rik	ENSMUSG00000037358	6.69		4930570G19Rik	ENSMUSG00000085084	308.82
4930578M01Rik	ENSMUSG00000097587	58.57		4930577N17Rik	ENSMUSG00000087440	11.08
4930578M07Rik	ENSMUSG00000110586	7.24		4930578C19Rik	ENSMUSG00000037358	6.42
4930579G24Rik	ENSMUSG00000027811	74.92		4930578M01Rik	ENSMUSG00000097587	60.13
4930579K19Rik	ENSMUSG00000051074	18.05		4930578M07Rik	ENSMUSG00000110586	5.9
4930581F22Rik	ENSMUSG00000070315	271.3		4930579G24Rik	ENSMUSG00000027811	81.92
4930589O11Rik	ENSMUSG00000107195	14.33		4930579K19Rik	ENSMUSG00000051074	16.6
4930590J08Rik	ENSMUSG00000034063	89.26		4930581F22Rik	ENSMUSG00000070315	267.59
4930593A02Rik	ENSMUSG00000097725	4.53		4930589O11Rik	ENSMUSG00000107195	15.13
4930594C11Rik	ENSMUSG00000103948	9.26		4930590J08Rik	ENSMUSG00000034063	92.77
4930594M22Rik	ENSMUSG00000075463	39.75		4930594C11Rik	ENSMUSG00000103948	8.18
4930595L18Rik	ENSMUSG00000107929	77.3		4930594M22Rik	ENSMUSG00000075463	44.99
4930596I21Rik	ENSMUSG00000104900	12.15		4930595L18Rik	ENSMUSG00000107929	73.02
4930598A11Rik	ENSMUSG00000097005	4.95		4930596I21Rik	ENSMUSG00000104900	11.74
4930599N23Rik	ENSMUSG00000073144	6.18		4930598A11Rik	ENSMUSG00000097005	5.31
4931406C07Rik	ENSMUSG00000031938	160.79		4930599N23Rik	ENSMUSG00000073144	6.53
4931406P16Rik	ENSMUSG00000066571	1606.91		4931406C07Rik	ENSMUSG00000031938	171.42
4931414P19Rik	ENSMUSG00000022179	92.72		4931406P16Rik	ENSMUSG00000066571	1615.7
4931415C17Rik	ENSMUSG00000054910	102.78		4931414P19Rik	ENSMUSG00000022179	91.38
4931423N10Rik	ENSMUSG00000026774	14.83		4931415C17Rik	ENSMUSG00000054910	93.03
4931428F04Rik	ENSMUSG00000014837	377.77		4931423N10Rik	ENSMUSG00000026774	16.75
4931440F15Rik	ENSMUSG00000078157	41.85		4931428F04Rik	ENSMUSG00000014837	390.48
4931440J10Rik	ENSMUSG00000097775	4.98		4931440F15Rik	ENSMUSG00000078157	45.1
4931440P22Rik	ENSMUSG00000074580	13.19		4931440J10Rik	ENSMUSG00000097775	4.99
4932422M17Rik	ENSMUSG00000105881	36.83		4931440P22Rik	ENSMUSG00000074580	12.91
4932438A13Rik	ENSMUSG00000037270	8303.23		4932422M17Rik	ENSMUSG00000105881	39.62
4932441J04Rik	ENSMUSG00000097216	16.25		4932438A13Rik	ENSMUSG00000037270	8137.04
4932443I19Rik	ENSMUSG00000090336	9.19		4932441J04Rik	ENSMUSG00000097216	17.14
4932443L11Rik	ENSMUSG00000086805	4.95		4932443I19Rik	ENSMUSG00000090336	8.15
4933402C06Rik	ENSMUSG00000102004	7.34		4932443L11Rik	ENSMUSG00000086805	4.9
4933404I11Rik	ENSMUSG00000101153	23.29		4933402C06Rik	ENSMUSG00000102004	8.84
4933404O12Rik	ENSMUSG00000097908	85.46		4933404I11Rik	ENSMUSG00000101153	23.67
4933406C10Rik	ENSMUSG00000097494	13.72		4933404O12Rik	ENSMUSG00000097908	85.38
4933406I18Rik	ENSMUSG00000087475	10.86		4933406C10Rik	ENSMUSG00000097494	14.62
4933406J10Rik	ENSMUSG00000086690	53.99		4933406I18Rik	ENSMUSG00000087475	10.17
4933406P04Rik	ENSMUSG00000069713	25.75		4933406J10Rik	ENSMUSG00000086690	52.15
4933407K13Rik	ENSMUSG00000087396	60.66		4933406P04Rik	ENSMUSG00000069713	24.54
4933407L21Rik	ENSMUSG00000026224	8.66		4933407K13Rik	ENSMUSG00000087396	59.49
4933408B17Rik	ENSMUSG00000049357	79.66		4933407L21Rik	ENSMUSG00000026224	9.02
4933415A04Rik	ENSMUSG00000045877	40.68		4933408B17Rik	ENSMUSG00000049357	90.75
4933417C20Rik	ENSMUSG00000103006	29.42		4933415A04Rik	ENSMUSG00000045877	38.85
4933417D19Rik	ENSMUSG00000097637	10.08		4933417C20Rik	ENSMUSG00000103006	22.9
4933421O10Rik	ENSMUSG00000085037	318.41		4933417D19Rik	ENSMUSG00000097637	8.97
4933424G06Rik	ENSMUSG00000102416	4.07		4933421O10Rik	ENSMUSG00000085037	293.75
4933427D14Rik	ENSMUSG00000020807	316.99		4933427D14Rik	ENSMUSG00000020807	321.78
4933427E11Rik	ENSMUSG00000044276	4.71		4933427E11Rik	ENSMUSG00000044276	6.76
4933429H19Rik	ENSMUSG00000097786	4.55		4933429H19Rik	ENSMUSG00000097786	4.79
4933430H06Rik	ENSMUSG00000107172	57.41		4933430H06Rik	ENSMUSG00000107172	60.19
4933430I17Rik	ENSMUSG00000058046	25.86		4933430I17Rik	ENSMUSG00000058046	26.49
4933431E20Rik	ENSMUSG00000086968	467.04		4933431E20Rik	ENSMUSG00000086968	472.61
4933431K14Rik	ENSMUSG00000103715	53.16		4933431K14Rik	ENSMUSG00000103715	49.25
4933433G15Rik	ENSMUSG00000097021	107.89		4933433G15Rik	ENSMUSG00000097021	97.21
4933434E20Rik	ENSMUSG00000027942	856.87		4933434E20Rik	ENSMUSG00000027942	832.9
4933439C10Rik	ENSMUSG00000072893	190.49		4933439C10Rik	ENSMUSG00000072893	199.58
4933440N22Rik	ENSMUSG00000042087	8.88		4933440N22Rik	ENSMUSG00000042087	8.11
5031425E22Rik	ENSMUSG00000073147	974.14		5031425E22Rik	ENSMUSG00000073147	958.61
5031434O11Rik	ENSMUSG00000097885	52.61		5031434O11Rik	ENSMUSG00000097885	52.66
5031439G07Rik	ENSMUSG00000036046	1191.51		5031439G07Rik	ENSMUSG00000036046	1183.81
5033403F01Rik	ENSMUSG00000096932	7.05		5033403F01Rik	ENSMUSG00000096932	6.31
5033417F24Rik	ENSMUSG00000097251	41.14		5033417F24Rik	ENSMUSG00000097251	42.4
5033430I15Rik	ENSMUSG00000038152	172.87		5033430I15Rik	ENSMUSG00000038152	173.79
5330406M23Rik	ENSMUSG00000104030	92.71		5330406M23Rik	ENSMUSG00000104030	84.91
5330413P13Rik	ENSMUSG00000086822	294.74		5330413P13Rik	ENSMUSG00000086822	267.77
5330417C22Rik	ENSMUSG00000040412	309.1		5330417C22Rik	ENSMUSG00000040412	306.82
5330434G04Rik	ENSMUSG00000087620	425.23		5330434G04Rik	ENSMUSG00000087620	411.81
5330438D12Rik	ENSMUSG00000052291	121.71		5330438D12Rik	ENSMUSG00000052291	123.59
5330439A09Rik	ENSMUSG00000089708	19.29		5330439A09Rik	ENSMUSG00000089708	19.29
5330439K02Rik	ENSMUSG00000097827	62.94		5330439K02Rik	ENSMUSG00000097827	63.86
5430400D12Rik	ENSMUSG00000097699	16.81		5430400D12Rik	ENSMUSG00000097699	15.51
5430402O13Rik	ENSMUSG00000085776	26.89		5430402O13Rik	ENSMUSG00000085776	20.46
5430403G16Rik	ENSMUSG00000072763	39.6		5430403G16Rik	ENSMUSG00000072763	44.63
5430405H02Rik	ENSMUSG00000085741	181.08		5430405H02Rik	ENSMUSG00000085741	178.44
5430416N02Rik	ENSMUSG00000097772	127.59		5430416N02Rik	ENSMUSG00000097772	138.36
5430419D17Rik	ENSMUSG00000006204	2622.5		5430419D17Rik	ENSMUSG00000006204	2122.85
5430420F09Rik	ENSMUSG00000102808	32.95		5430420F09Rik	ENSMUSG00000102808	31.73
5430434F05Rik	ENSMUSG00000108780	214.43		5430434F05Rik	ENSMUSG00000108780	227.27
5530601H04Rik	ENSMUSG00000087174	265.08		5530601H04Rik	ENSMUSG00000087174	266.41
5730405O15Rik	ENSMUSG00000087424	98.49		5730405O15Rik	ENSMUSG00000087424	88.84
5730408A14Rik	ENSMUSG00000104343	50.64		5730408A14Rik	ENSMUSG00000104343	47.27
5730409E04Rik	ENSMUSG00000073755	429.3		5730409E04Rik	ENSMUSG00000073755	431.5
5730419F03Rik	ENSMUSG00000099364	66.38		5730419F03Rik	ENSMUSG00000099364	61.64
5730422E09Rik	ENSMUSG00000097191	27.84		5730422E09Rik	ENSMUSG00000097191	26.05
5730455P16Rik	ENSMUSG00000057181	817.55		5730455P16Rik	ENSMUSG00000057181	775.26
5730480H06Rik	ENSMUSG00000029089	301.29		5730480H06Rik	ENSMUSG00000029089	316.24
5730507A11Rik	ENSMUSG00000107468	86.36		5730507A11Rik	ENSMUSG00000107468	75.02
5730507C01Rik	ENSMUSG00000073197	99.15		5730507C01Rik	ENSMUSG00000073197	82.96
5730508B09Rik	ENSMUSG00000050549	29.25		5730508B09Rik	ENSMUSG00000050549	29.36
5730522E02Rik	ENSMUSG00000032985	10.21		5730522E02Rik	ENSMUSG00000032985	11.32
5830408C22Rik	ENSMUSG00000110148	214.77		5830408C22Rik	ENSMUSG00000110148	201.26
5830417I10Rik	ENSMUSG00000078684	323.59		5830417I10Rik	ENSMUSG00000078684	310.91
5830444F18Rik	ENSMUSG00000102744	10.49		5830444F18Rik	ENSMUSG00000102744	9.42
5830454E08Rik	ENSMUSG00000052658	15.82		5830454E08Rik	ENSMUSG00000052658	17.26
5830487J09Rik	ENSMUSG00000104830	48.64		5830487J09Rik	ENSMUSG00000104830	50.26
5930403N24Rik	ENSMUSG00000046463	9.04		5930403N24Rik	ENSMUSG00000046463	8.09
5930409G06Rik	ENSMUSG00000103477	11.82		5930409G06Rik	ENSMUSG00000103477	12.5
5930412G12Rik	ENSMUSG00000072591	25.69		5930412G12Rik	ENSMUSG00000072591	24.12
5930420M18Rik	ENSMUSG00000107201	59.93		5930420M18Rik	ENSMUSG00000107201	56.56
5930422O12Rik	ENSMUSG00000048544	9.31		5930422O12Rik	ENSMUSG00000048544	9.08
5930430L01Rik	ENSMUSG00000106951	653.02		5930430L01Rik	ENSMUSG00000106951	583.96
6030400A10Rik	ENSMUSG00000105326	28.13		6030400A10Rik	ENSMUSG00000105326	27.76
6030407O03Rik	ENSMUSG00000100301	4.72		6030419C18Rik	ENSMUSG00000066607	556.93
6030419C18Rik	ENSMUSG00000066607	539.34		6030442K20Rik	ENSMUSG00000097760	35.51
6030442K20Rik	ENSMUSG00000097760	40.66		6030443J06Rik	ENSMUSG00000097207	216.39
6030443J06Rik	ENSMUSG00000097207	223.91		6030458C11Rik	ENSMUSG00000022195	653.28
6030458C11Rik	ENSMUSG00000022195	688.96		6230400D17Rik	ENSMUSG00000097577	67.9
6230400D17Rik	ENSMUSG00000097577	68.55		6330403K07Rik	ENSMUSG00000018451	254.43
6330403K07Rik	ENSMUSG00000018451	239.65		6330403L08Rik	ENSMUSG00000075585	112.43
6330403L08Rik	ENSMUSG00000075585	111.32		6330408A02Rik	ENSMUSG00000070814	439.26
6330408A02Rik	ENSMUSG00000070814	469.68		6330409D20Rik	ENSMUSG00000009551	9.12
6330409D20Rik	ENSMUSG00000009551	10.66		6330411D24Rik	ENSMUSG00000110067	10.07
6330411D24Rik	ENSMUSG00000110067	10.22		6330415B21Rik	ENSMUSG00000108077	24.56
6330415B21Rik	ENSMUSG00000108077	29.39		6330418K02Rik	ENSMUSG00000085227	99.1
6330418K02Rik	ENSMUSG00000085227	107.82		6330419E04Rik	ENSMUSG00000107414	9.21
6330419E04Rik	ENSMUSG00000107414	10.42		6330549D23Rik	ENSMUSG00000045327	31.62
6330549D23Rik	ENSMUSG00000045327	36.98		6330562C20Rik	ENSMUSG00000093424	9.68
6330562C20Rik	ENSMUSG00000093424	9.87		6430511E19Rik	ENSMUSG00000102555	205.85
6430511E19Rik	ENSMUSG00000102555	244.21		6430531B16Rik	ENSMUSG00000073795	11.29
6430531B16Rik	ENSMUSG00000073795	9.67		6430548M08Rik	ENSMUSG00000031824	5550.82
6430548M08Rik	ENSMUSG00000031824	5544.57		6430550D23Rik	ENSMUSG00000074646	34.85
6430550D23Rik	ENSMUSG00000074646	32.32		6430562O15Rik	ENSMUSG00000097828	102.13
6430562O15Rik	ENSMUSG00000097828	126.59		6430571L13Rik	ENSMUSG00000037977	554.08
6430571L13Rik	ENSMUSG00000037977	570.86		6430573F11Rik	ENSMUSG00000039620	138.78
6430573F11Rik	ENSMUSG00000039620	129.92		6430573P05Rik	ENSMUSG00000102545	14.94
6430573P05Rik	ENSMUSG00000102545	15.76		6430590A07Rik	ENSMUSG00000097583	229.07
6430590A07Rik	ENSMUSG00000097583	239.97		6430710M23Rik	ENSMUSG00000110127	15.63
6430710M23Rik	ENSMUSG00000110127	14.47		6530402F18Rik	ENSMUSG00000079499	2602.47
6530401F13Rik	ENSMUSG00000091947	5.28		6530409C15Rik	ENSMUSG00000043340	5.73
6530402F18Rik	ENSMUSG00000079499	2663.03		6720427I07Rik	ENSMUSG00000097375	313.07
6530409C15Rik	ENSMUSG00000043340	5.47		6720464F23Rik	ENSMUSG00000103432	60.53
6720427I07Rik	ENSMUSG00000097375	324.59		6720469O03Rik	ENSMUSG00000108507	8.64
6720464F23Rik	ENSMUSG00000103432	58.33		6720475M21Rik	ENSMUSG00000107009	16.17
6720469O03Rik	ENSMUSG00000108507	6.83		6720482G16Rik	ENSMUSG00000106553	8.65
6720475M21Rik	ENSMUSG00000107009	16.21		6720489N17Rik	ENSMUSG00000072066	29.16
6720482G16Rik	ENSMUSG00000106553	9.52		6820402A03Rik	ENSMUSG00000103706	77.84
6720489N17Rik	ENSMUSG00000072066	27.82		6820408C15Rik	ENSMUSG00000032680	29.16
6820402A03Rik	ENSMUSG00000103706	84.24		6820431F20Rik	ENSMUSG00000071796	104.7
6820408C15Rik	ENSMUSG00000032680	31.96		8030445P17Rik	ENSMUSG00000103563	73.82
6820431F20Rik	ENSMUSG00000071796	102.77		8030462N17Rik	ENSMUSG00000047466	1509.82
8030423F21Rik	ENSMUSG00000052295	4.05		8030487O14Rik	ENSMUSG00000105136	11.79
8030445P17Rik	ENSMUSG00000103563	72.65		8430408G22Rik	ENSMUSG00000048489	12.42
8030462N17Rik	ENSMUSG00000047466	1497.9		8430419K02Rik	ENSMUSG00000085743	27.69
8030487O14Rik	ENSMUSG00000105136	12.13		8430422M14Rik	ENSMUSG00000105095	69.28
8430408G22Rik	ENSMUSG00000048489	9.67		8430429K09Rik	ENSMUSG00000034587	76.55
8430419K02Rik	ENSMUSG00000085743	23.42		8430432A02Rik	ENSMUSG00000041878	16.41
8430422M14Rik	ENSMUSG00000105095	63.91		9030407P20Rik	ENSMUSG00000097343	60.09
8430429K09Rik	ENSMUSG00000034587	76.86		9030612E09Rik	ENSMUSG00000045008	15.5
8430432A02Rik	ENSMUSG00000041878	16.42		9030617O03Rik	ENSMUSG00000021185	74.76
9030407P20Rik	ENSMUSG00000097343	69.52		9030624G23Rik	ENSMUSG00000073158	106.32
9030612E09Rik	ENSMUSG00000045008	16.13		9030624J02Rik	ENSMUSG00000030982	817.16
9030617O03Rik	ENSMUSG00000021185	76.86		9130008F23Rik	ENSMUSG00000054951	7.15
9030624G23Rik	ENSMUSG00000073158	114.68		9130011E15Rik	ENSMUSG00000039901	490.25
9030624J02Rik	ENSMUSG00000030982	815.38		9130019O22Rik	ENSMUSG00000030823	100.83
9130008F23Rik	ENSMUSG00000054951	5.48		9130023H24Rik	ENSMUSG00000062944	242.4
9130011E15Rik	ENSMUSG00000039901	473.7		9130024F11Rik	ENSMUSG00000087022	11.12
9130019O22Rik	ENSMUSG00000030823	94.53		9130213A22Rik	ENSMUSG00000097386	12.19
9130023H24Rik	ENSMUSG00000062944	239.83		9130221H12Rik	ENSMUSG00000090330	148.2
9130024F11Rik	ENSMUSG00000087022	11.96		9130230N09Rik	ENSMUSG00000092626	6.3
9130213A22Rik	ENSMUSG00000097386	10.51		9130401M01Rik	ENSMUSG00000101892	69.62
9130221H12Rik	ENSMUSG00000090330	154.77		9130604C24Rik	ENSMUSG00000105851	12.69
9130230N09Rik	ENSMUSG00000092626	5.42		9230104M06Rik	ENSMUSG00000097100	13.97
9130401M01Rik	ENSMUSG00000101892	69.61		9230110C19Rik	ENSMUSG00000053070	32.95
9130604C24Rik	ENSMUSG00000105851	12.27		9230112E08Rik	ENSMUSG00000070461	276.46
9230104M06Rik	ENSMUSG00000097100	13.26		9230114K14Rik	ENSMUSG00000097145	98.21
9230110C19Rik	ENSMUSG00000053070	31.98		9230116N13Rik	ENSMUSG00000097403	24.5
9230112E08Rik	ENSMUSG00000070461	284.4		9330020H09Rik	ENSMUSG00000091050	95.63
9230114K14Rik	ENSMUSG00000097145	98.06		9330102E08Rik	ENSMUSG00000107879	116.95
9230116N13Rik	ENSMUSG00000097403	26.14		9330104G04Rik	ENSMUSG00000097842	37.72
9330020H09Rik	ENSMUSG00000091050	97.92		9330111N05Rik	ENSMUSG00000097098	12.5
9330102E08Rik	ENSMUSG00000107879	129.35		9330118I20Rik	ENSMUSG00000108242	16.04
9330104G04Rik	ENSMUSG00000097842	37.26		9330121J05Rik	ENSMUSG00000103502	48.3
9330111N05Rik	ENSMUSG00000097098	12.28		9330121K16Rik	ENSMUSG00000110249	20.11
9330118I20Rik	ENSMUSG00000108242	17.02		9330132A10Rik	ENSMUSG00000043498	151.09
9330121J05Rik	ENSMUSG00000103502	47.19		9330136K24Rik	ENSMUSG00000097781	14.88
9330121K16Rik	ENSMUSG00000110249	17.33		9330151L19Rik	ENSMUSG00000097061	297.54
9330132A10Rik	ENSMUSG00000043498	153.58		9330154J02Rik	ENSMUSG00000056031	19.3
9330136K24Rik	ENSMUSG00000097781	16.38		9330158H04Rik	ENSMUSG00000073154	15.9
9330151L19Rik	ENSMUSG00000097061	294.77		9330159F19Rik	ENSMUSG00000004360	378.28
9330154J02Rik	ENSMUSG00000056031	21.72		9330159M07Rik	ENSMUSG00000097177	246.7
9330158H04Rik	ENSMUSG00000073154	17.12		9330160F10Rik	ENSMUSG00000072809	53.66
9330159F19Rik	ENSMUSG00000004360	356.14		9330161L09Rik	ENSMUSG00000055271	29.18
9330159M07Rik	ENSMUSG00000097177	240.94		9330162012Rik	ENSMUSG00000086448	48.52
9330160F10Rik	ENSMUSG00000072809	58.75		9330162G02Rik	ENSMUSG00000109536	285.35
9330161L09Rik	ENSMUSG00000055271	25.84		9330171B17Rik	ENSMUSG00000039133	5.62
9330162012Rik	ENSMUSG00000086448	47.29		9330182L06Rik	ENSMUSG00000056004	459.35
9330162G02Rik	ENSMUSG00000109536	300.37		9430002A10Rik	ENSMUSG00000062704	8.34
9330171B17Rik	ENSMUSG00000039133	5.78		9430015G10Rik	ENSMUSG00000059939	226.43
9330182L06Rik	ENSMUSG00000056004	439.56		9430021M05Rik	ENSMUSG00000054457	14.76
9430002A10Rik	ENSMUSG00000062704	7.89		9430025C20Rik	ENSMUSG00000055216	34.98
9430015G10Rik	ENSMUSG00000059939	234.55		9430034N14Rik	ENSMUSG00000102964	100.13
9430021M05Rik	ENSMUSG00000054457	13.09		9430037G07Rik	ENSMUSG00000097073	198.02
9430025C20Rik	ENSMUSG00000055216	37.1		9430038I01Rik	ENSMUSG00000040139	20.84
9430034N14Rik	ENSMUSG00000102964	88.29		9430041J12Rik	ENSMUSG00000086155	131.79
9430037G07Rik	ENSMUSG00000097073	213.01		9430060I03Rik	ENSMUSG00000100632	18.75
9430038I01Rik	ENSMUSG00000040139	20.69		9430064I24Rik	ENSMUSG00000108402	17.19
9430041J12Rik	ENSMUSG00000086155	133.36		9430065F17Rik	ENSMUSG00000097360	17.14
9430060I03Rik	ENSMUSG00000100632	19.61		9430087J23Rik	ENSMUSG00000103522	17
9430064I24Rik	ENSMUSG00000108402	19.67		9430091E24Rik	ENSMUSG00000084808	51.6
9430065F17Rik	ENSMUSG00000097360	15.34		9430092D12Rik	ENSMUSG00000102205	7.64
9430087J23Rik	ENSMUSG00000103522	16.45		9430097D07Rik	ENSMUSG00000075405	6.53
9430091E24Rik	ENSMUSG00000084808	45.51		9430099M06Rik	ENSMUSG00000109997	10.8
9430092D12Rik	ENSMUSG00000102205	8.33		9530003O04Rik	ENSMUSG00000102267	13.66
9430097D07Rik	ENSMUSG00000075405	6.54		9530022L04Rik	ENSMUSG00000102369	12.42
9430099M06Rik	ENSMUSG00000109997	10.32		9530026P05Rik	ENSMUSG00000097462	28.74
9530003O04Rik	ENSMUSG00000102267	13.08		9530036O11Rik	ENSMUSG00000097726	6.27
9530022L04Rik	ENSMUSG00000102369	12.95		9530051G07Rik	ENSMUSG00000085982	38.22
9530026P05Rik	ENSMUSG00000097462	29.75		9530052C20Rik	ENSMUSG00000097858	14.19
9530036O11Rik	ENSMUSG00000097726	4.95		9530056K15Rik	ENSMUSG00000045345	8.35
9530051G07Rik	ENSMUSG00000085982	42.98		9530059O14Rik	ENSMUSG00000097736	59.25
9530052C20Rik	ENSMUSG00000097858	16.25		9530062K07Rik	ENSMUSG00000108030	11.67
9530056K15Rik	ENSMUSG00000045345	10.23		9530068E07Rik	ENSMUSG00000036275	891
9530059O14Rik	ENSMUSG00000097736	53.86		9530077C05Rik	ENSMUSG00000036411	168.95
9530062K07Rik	ENSMUSG00000108030	12.42		9530080O11Rik	ENSMUSG00000044125	8.56
9530068E07Rik	ENSMUSG00000036275	930.68		9530082P21Rik	ENSMUSG00000097006	82.51
9530077C05Rik	ENSMUSG00000036411	175.35		9530085L11Rik	ENSMUSG00000107742	334.4
9530080O11Rik	ENSMUSG00000044125	9.61		9530086O07Rik	ENSMUSG00000108076	8.29
9530082P21Rik	ENSMUSG00000097006	72.72		9530097N15Rik	ENSMUSG00000106371	14.52
9530085L11Rik	ENSMUSG00000107742	308.78		9630001P10Rik	ENSMUSG00000097825	41.09
9530086O07Rik	ENSMUSG00000108076	8.34		9630010A21Rik	ENSMUSG00000103867	263.69
9530097N15Rik	ENSMUSG00000106371	14.75		9630013D21Rik	ENSMUSG00000059027	12.44
9630001P10Rik	ENSMUSG00000097825	47.36		9630028B13Rik	ENSMUSG00000051295	18.06
9630010A21Rik	ENSMUSG00000103867	279.89		9930004E17Rik	ENSMUSG00000096052	7.21
9630013D21Rik	ENSMUSG00000059027	13.73		9930012K11Rik	ENSMUSG00000044551	10.24
9630028B13Rik	ENSMUSG00000051295	19.25		9930014A18Rik	ENSMUSG00000097493	30.66
9930004E17Rik	ENSMUSG00000096052	8.45		9930021J03Rik	ENSMUSG00000046138	1683.63
9930012K11Rik	ENSMUSG00000044551	9.13		9930104L06Rik	ENSMUSG00000044730	347.16
9930014A18Rik	ENSMUSG00000097493	29.2		9930111J21Rik2	ENSMUSG00000069892	5.6
9930021J03Rik	ENSMUSG00000046138	1661.78		9930120I10Rik	ENSMUSG00000108120	67.24
9930104L06Rik	ENSMUSG00000044730	359.3		A030001D20Rik	ENSMUSG00000110357	81.22
9930111J21Rik2	ENSMUSG00000069892	7.84		A130006I12Rik	ENSMUSG00000069136	7.08
9930120I10Rik	ENSMUSG00000108120	63.74		A130010J15Rik	ENSMUSG00000079144	232.27
A030001D20Rik	ENSMUSG00000110357	93.51		A130014A01Rik	ENSMUSG00000097944	168.93
A130006I12Rik	ENSMUSG00000069136	9.19		A130048G24Rik	ENSMUSG00000102642	23.81
A130010J15Rik	ENSMUSG00000079144	222.74		A130050O07Rik	ENSMUSG00000102277	187.25
A130014A01Rik	ENSMUSG00000097944	175.11		A230004M16Rik	ENSMUSG00000087306	12.04
A130048G24Rik	ENSMUSG00000102642	28.45		A230006K03Rik	ENSMUSG00000068151	21.46
A130050O07Rik	ENSMUSG00000102277	193.56		A230050P20Rik	ENSMUSG00000038884	469.16
A230004M16Rik	ENSMUSG00000087306	13.86		A230052G05Rik	ENSMUSG00000020887	9.46
A230006K03Rik	ENSMUSG00000068151	18.11		A230056P14Rik	ENSMUSG00000087178	31.01
A230050P20Rik	ENSMUSG00000038884	451.95		A230057D06Rik	ENSMUSG00000108824	644.34
A230052G05Rik	ENSMUSG00000020887	11.17		A230059L01Rik	ENSMUSG00000087627	7.33
A230056P14Rik	ENSMUSG00000087178	35.06		A230060F14Rik	ENSMUSG00000097692	4.66
A230057D06Rik	ENSMUSG00000108824	642.78		A230065N10Rik	ENSMUSG00000092071	4.96
A230059L01Rik	ENSMUSG00000087627	5.82		A230072C01Rik	ENSMUSG00000086877	82.09
A230060F14Rik	ENSMUSG00000097692	4.16		A230072E10Rik	ENSMUSG00000084771	33.05
A230065N10Rik	ENSMUSG00000092071	5.35		A230077H06Rik	ENSMUSG00000100600	204.57
A230072C01Rik	ENSMUSG00000086877	83.52		A230083G16Rik	ENSMUSG00000055818	13.17
A230072E10Rik	ENSMUSG00000084771	37.63		A230083N12Rik	ENSMUSG00000085482	32.1
A230077H06Rik	ENSMUSG00000100600	221.93		A230085B16Rik	ENSMUSG00000110047	12.03
A230083G16Rik	ENSMUSG00000055818	12.84		A230087F16Rik	ENSMUSG00000097381	9.07
A230083N12Rik	ENSMUSG00000085482	29.59		A230103J11Rik	ENSMUSG00000087026	23.05
A230085B16Rik	ENSMUSG00000110047	13.39		A230103L15Rik	ENSMUSG00000109122	55.23
A230087F16Rik	ENSMUSG00000097381	8.87		A230107N01Rik	ENSMUSG00000097292	30.21
A230103J11Rik	ENSMUSG00000087026	27		A2m	ENSMUSG00000030111	148.88
A230103L15Rik	ENSMUSG00000109122	59.78		A2ml1	ENSMUSG00000047228	18.79
A230107N01Rik	ENSMUSG00000097292	31.84		A330008L17Rik	ENSMUSG00000052479	58.51
A2m	ENSMUSG00000030111	132.66		A330009N23Rik	ENSMUSG00000097915	5.51
A2ml1	ENSMUSG00000047228	17.87		A330023F24Rik	ENSMUSG00000096929	3136.88
A330008L17Rik	ENSMUSG00000052479	67.43		A330032B11Rik	ENSMUSG00000097591	6.98
A330009N23Rik	ENSMUSG00000097915	6.43		A330033J07Rik	ENSMUSG00000097622	4.74
A330023F24Rik	ENSMUSG00000096929	3242.6		A330035P11Rik	ENSMUSG00000085615	27.91
A330032B11Rik	ENSMUSG00000097591	7		A330041J22Rik	ENSMUSG00000087466	17.15
A330035P11Rik	ENSMUSG00000085615	26.71		A330069E16Rik	ENSMUSG00000097868	13.77
A330041J22Rik	ENSMUSG00000087466	16.82		A330074H02Rik	ENSMUSG00000102995	5.48
A330069E16Rik	ENSMUSG00000097868	12.48		A330074K22Rik	ENSMUSG00000097960	1059.62
A330074H02Rik	ENSMUSG00000102995	5.78		A330076H08Rik	ENSMUSG00000109321	399.13
A330074K22Rik	ENSMUSG00000097960	949.84		A330094K24Rik	ENSMUSG00000097666	404.05
A330076H08Rik	ENSMUSG00000109321	418.77		A330102I10Rik	ENSMUSG00000086363	73.96
A330094K24Rik	ENSMUSG00000097666	466.93		A3galt2	ENSMUSG00000028794	111.42
A330102I10Rik	ENSMUSG00000086363	71.69		A430005L14Rik	ENSMUSG00000047613	177.24
A3galt2	ENSMUSG00000028794	107.34		A430010J10Rik	ENSMUSG00000097603	79.57
A430005L14Rik	ENSMUSG00000047613	169.72		A430018G15Rik	ENSMUSG00000085315	18.26
A430010J10Rik	ENSMUSG00000097603	85.22		A430027C01Rik	ENSMUSG00000104432	37.98
A430018G15Rik	ENSMUSG00000085315	21.36		A430033K04Rik	ENSMUSG00000056014	459.53
A430027C01Rik	ENSMUSG00000104432	42.99		A430035B10Rik	ENSMUSG00000087305	501.02
A430033K04Rik	ENSMUSG00000056014	469.71		A430046D13Rik	ENSMUSG00000097353	182.66
A430035B10Rik	ENSMUSG00000087305	506.65		A430057M04Rik	ENSMUSG00000090564	15.19
A430046D13Rik	ENSMUSG00000097353	183.4		A430078I02Rik	ENSMUSG00000085589	4.49
A430057M04Rik	ENSMUSG00000090564	13.21		A430105I19Rik	ENSMUSG00000045838	129.09
A430078I02Rik	ENSMUSG00000085589	4.24		A430105J06Rik	ENSMUSG00000097784	112.63
A430105I19Rik	ENSMUSG00000045838	129.28		A430106G13Rik	ENSMUSG00000098206	164.43
A430105J06Rik	ENSMUSG00000097784	118.24		A430108G06Rik	ENSMUSG00000086851	10.85
A430106G13Rik	ENSMUSG00000098206	158.92		A430110C17Rik	ENSMUSG00000102415	83.07
A430108G06Rik	ENSMUSG00000086851	10.89		A430110L20Rik	ENSMUSG00000054135	25.43
A430110C17Rik	ENSMUSG00000102415	74.19		A4galt	ENSMUSG00000047878	20.65
A430110L20Rik	ENSMUSG00000054135	28.43		A530017D24Rik	ENSMUSG00000072847	319.21
A4galt	ENSMUSG00000047878	21.99		A530041M06Rik	ENSMUSG00000104973	107.32
A530017D24Rik	ENSMUSG00000072847	318.3		A530058N18Rik	ENSMUSG00000087694	1391.4
A530041M06Rik	ENSMUSG00000104973	102.35		A530064N14Rik	ENSMUSG00000104273	88.33
A530058N18Rik	ENSMUSG00000087694	1406.22		A530072M11Rik	ENSMUSG00000085112	12.24
A530064N14Rik	ENSMUSG00000104273	92.19		A530083I20Rik	ENSMUSG00000097322	135.41
A530072M11Rik	ENSMUSG00000085112	11.68		A530083M17Rik	ENSMUSG00000106024	5.76
A530083I20Rik	ENSMUSG00000097322	127.45		A630023P12Rik	ENSMUSG00000048215	7.09
A530083M17Rik	ENSMUSG00000106024	5.7		A630052C17Rik	ENSMUSG00000086725	123.15
A630023P12Rik	ENSMUSG00000048215	5.77		A630072M18Rik	ENSMUSG00000101013	154.2
A630052C17Rik	ENSMUSG00000086725	110.36		A730011C13Rik	ENSMUSG00000084846	112.34
A630072M18Rik	ENSMUSG00000101013	156.2		A730017C20Rik	ENSMUSG00000050875	509.8
A730011C13Rik	ENSMUSG00000084846	105.12		A730017L22Rik	ENSMUSG00000085566	233.86
A730017C20Rik	ENSMUSG00000050875	454.31		A730020E08Rik	ENSMUSG00000097924	111.83
A730017L22Rik	ENSMUSG00000085566	229.7		A730035I17Rik	ENSMUSG00000045238	13.58
A730020E08Rik	ENSMUSG00000097924	107.85		A730036I17Rik	ENSMUSG00000056738	38.65
A730035I17Rik	ENSMUSG00000045238	15.91		A730046J19Rik	ENSMUSG00000085139	454.39
A730036I17Rik	ENSMUSG00000056738	41.05		A730056A06Rik	ENSMUSG00000097756	9.51
A730046J19Rik	ENSMUSG00000085139	463.74		A730060N03Rik	ENSMUSG00000092375	23.28
A730056A06Rik	ENSMUSG00000097756	9.09		A730061H03Rik	ENSMUSG00000053588	8.15
A730060N03Rik	ENSMUSG00000092375	22.4		A730062M13Rik	ENSMUSG00000102971	6.35
A730061H03Rik	ENSMUSG00000053588	9.29		A730071L15Rik	ENSMUSG00000096923	6.37
A730062M13Rik	ENSMUSG00000102971	5.8		A730081D07Rik	ENSMUSG00000086693	37.54
A730071L15Rik	ENSMUSG00000096923	4.66		A830005F24Rik	ENSMUSG00000053181	8.36
A730081D07Rik	ENSMUSG00000086693	37.57		A830009L08Rik	ENSMUSG00000097182	9.25
A830005F24Rik	ENSMUSG00000053181	8.1		A830018L16Rik	ENSMUSG00000057715	38.95
A830009L08Rik	ENSMUSG00000097182	9.56		A830019P07Rik	ENSMUSG00000094707	42.22
A830018L16Rik	ENSMUSG00000057715	38.88		A830036E02Rik	ENSMUSG00000084890	22.38
A830019P07Rik	ENSMUSG00000094707	39.7		A830052D11Rik	ENSMUSG00000097413	33.52
A830036E02Rik	ENSMUSG00000084890	24.58		A830073O21Rik	ENSMUSG00000091890	10.83
A830052D11Rik	ENSMUSG00000097413	31.66		A830080D01Rik	ENSMUSG00000044150	236.11
A830073O21Rik	ENSMUSG00000091890	12.86		A830082K12Rik	ENSMUSG00000087143	95.77
A830080D01Rik	ENSMUSG00000044150	246.8		A830092H15Rik	ENSMUSG00000074664	27.11
A830082K12Rik	ENSMUSG00000087143	97.35		A930001A20Rik	ENSMUSG00000098008	39.69
A830092H15Rik	ENSMUSG00000074664	28.04		A930001C03Rik	ENSMUSG00000087132	4.92
A930001A20Rik	ENSMUSG00000098008	38.05		A930002H02Rik	ENSMUSG00000109242	7.42
A930001C03Rik	ENSMUSG00000087132	5.94		A930002H24Rik	ENSMUSG00000045506	6.74
A930002H02Rik	ENSMUSG00000109242	7.48		A930003A15Rik	ENSMUSG00000075330	415.31
A930002H24Rik	ENSMUSG00000045506	8.51		A930003O13Rik	ENSMUSG00000105076	622.79
A930003A15Rik	ENSMUSG00000075330	437.2		A930004D18Rik	ENSMUSG00000054057	355.65
A930003O13Rik	ENSMUSG00000105076	647.61		A930004J17Rik	ENSMUSG00000102602	712.3
A930004D18Rik	ENSMUSG00000054057	368.44		A930005G22Rik	ENSMUSG00000106887	379.65
A930004J17Rik	ENSMUSG00000102602	708.01		A930005H10Rik	ENSMUSG00000054426	78.11
A930005G22Rik	ENSMUSG00000106887	389.15		A930005N03Rik	ENSMUSG00000103001	104.2
A930005H10Rik	ENSMUSG00000054426	77.4		A930006I01Rik	ENSMUSG00000087278	769.5
A930005N03Rik	ENSMUSG00000103001	106.95		A930006K02Rik	ENSMUSG00000084866	18.01
A930006I01Rik	ENSMUSG00000087278	811		A930006L05Rik	ENSMUSG00000102097	43.08
A930006K02Rik	ENSMUSG00000084866	18.27		A930007I19Rik	ENSMUSG00000097855	184.74
A930006L05Rik	ENSMUSG00000102097	43.34		A930009A15Rik	ENSMUSG00000092210	35.56
A930007I19Rik	ENSMUSG00000097855	198.09		A930012L18Rik	ENSMUSG00000097610	28.57
A930009A15Rik	ENSMUSG00000092210	38.63		A930012O16Rik	ENSMUSG00000054181	7.52
A930012L18Rik	ENSMUSG00000097610	25.42		A930014E10Rik	ENSMUSG00000108085	5.63
A930012O16Rik	ENSMUSG00000054181	9.73		A930015D03Rik	ENSMUSG00000092368	79.03
A930014E10Rik	ENSMUSG00000108085	13.03		A930016O22Rik	ENSMUSG00000040705	130.86
A930015D03Rik	ENSMUSG00000092368	71.46		A930017K11Rik	ENSMUSG00000025727	99.78
A930016O22Rik	ENSMUSG00000040705	115.19		A930017M01Rik	ENSMUSG00000060530	98.71
A930017K11Rik	ENSMUSG00000025727	103.74		A930018M24Rik	ENSMUSG00000091089	34.34
A930017M01Rik	ENSMUSG00000060530	93.69		A930018P22Rik	ENSMUSG00000032671	34.03
A930018M24Rik	ENSMUSG00000091089	34.75		A930024E05Rik	ENSMUSG00000056735	182.53
A930018P22Rik	ENSMUSG00000032671	33.77		A930024N18Rik	ENSMUSG00000097566	64.78
A930019D19Rik	ENSMUSG00000085958	4.55		A930028O11Rik	ENSMUSG00000105226	4.55
A930024E05Rik	ENSMUSG00000056735	180.51		A930029G22Rik	ENSMUSG00000096988	40.94
A930024N18Rik	ENSMUSG00000097566	67.77		A930030B08Rik	ENSMUSG00000108985	76.37
A930028O11Rik	ENSMUSG00000105226	4.46		A930031H19Rik	ENSMUSG00000086262	6.72
A930029G22Rik	ENSMUSG00000096988	43.06		A930032L01Rik	ENSMUSG00000102282	5.29
A930030B08Rik	ENSMUSG00000108985	79.88		A930033H14Rik	ENSMUSG00000090622	415.92
A930031H19Rik	ENSMUSG00000086262	12.32		A930035D04Rik	ENSMUSG00000052241	16.14
A930032L01Rik	ENSMUSG00000102282	4.07		A930036I15Rik	ENSMUSG00000105469	61.82
A930033H14Rik	ENSMUSG00000090622	427.63		A930036K24Rik	ENSMUSG00000102375	626.78
A930035D04Rik	ENSMUSG00000052241	19.09		A930037H05Rik	ENSMUSG00000109408	208.38
A930036I15Rik	ENSMUSG00000105469	58.12		A930038B10Rik	ENSMUSG00000097310	15.59
A930036K24Rik	ENSMUSG00000102375	669.16		A930041C12Rik	ENSMUSG00000085900	58.58
A930037H05Rik	ENSMUSG00000109408	221.31		AA386476	ENSMUSG00000074357	59.07
A930038B10Rik	ENSMUSG00000097310	14.04		AA413626	ENSMUSG00000084381	36.7
A930041C12Rik	ENSMUSG00000085900	63.41		AA414768	ENSMUSG00000083307	56.09
AA386476	ENSMUSG00000074357	58.81		AA465934	ENSMUSG00000093483	122.43
AA413626	ENSMUSG00000084381	43.18		AA474408	ENSMUSG00000073867	154.14
AA414768	ENSMUSG00000083307	64.43		AA543186	ENSMUSG00000097345	13.89
AA465934	ENSMUSG00000093483	117.06		AA914427	ENSMUSG00000103149	25.32
AA474408	ENSMUSG00000073867	181.99		AA986860	ENSMUSG00000042510	110.97
AA543186	ENSMUSG00000097345	18.47		Aaas	ENSMUSG00000036678	223.31
AA914427	ENSMUSG00000103149	32.42		Aacs	ENSMUSG00000029482	534.36
AA986860	ENSMUSG00000042510	120.79		Aaed1	ENSMUSG00000021482	519.33
Aaas	ENSMUSG00000036678	216.63		Aagab	ENSMUSG00000037257	702.15
Aacs	ENSMUSG00000029482	519.78		Aak1	ENSMUSG00000057230	9277.4
Aaed1	ENSMUSG00000021482	519.26		Aamdc	ENSMUSG00000035642	178.99
Aagab	ENSMUSG00000037257	709.42		Aamp	ENSMUSG00000006299	1102.34
Aak1	ENSMUSG00000057230	9551.52		Aar2	ENSMUSG00000027628	501.84
Aamdc	ENSMUSG00000035642	178.34		Aard	ENSMUSG00000068522	11.37
Aamp	ENSMUSG00000006299	1116.88		Aars	ENSMUSG00000031960	2711.92
Aar2	ENSMUSG00000027628	531.59		Aars2	ENSMUSG00000023938	446.33
Aard	ENSMUSG00000068522	9.63		Aarsd1	ENSMUSG00000075528	27.06
Aars	ENSMUSG00000031960	2595.08		Aasdh	ENSMUSG00000055923	351.64
Aars2	ENSMUSG00000023938	411.62		Aasdhppt	ENSMUSG00000025894	453.58
Aarsd1	ENSMUSG00000075528	29.12		Aass	ENSMUSG00000029695	65.7
Aasdh	ENSMUSG00000055923	392		Aatf	ENSMUSG00000018697	250.27
Aasdhppt	ENSMUSG00000025894	460.94		Aatk	ENSMUSG00000025375	1947.83
Aass	ENSMUSG00000029695	63.4		AB041806	ENSMUSG00000046109	4.57
Aatf	ENSMUSG00000018697	256.25		Abat	ENSMUSG00000057880	1673.17
Aatk	ENSMUSG00000025375	1870.05		Abca1	ENSMUSG00000015243	1311.91
AB041806	ENSMUSG00000046109	4.73		Abca12	ENSMUSG00000050296	4.97
Abat	ENSMUSG00000057880	1653.33		Abca13	ENSMUSG00000004668	296.68
Abca1	ENSMUSG00000015243	1207.4		Abca2	ENSMUSG00000026944	2364.65
Abca12	ENSMUSG00000050296	4.77		Abca3	ENSMUSG00000024130	1362.01
Abca13	ENSMUSG00000004668	293.52		Abca4	ENSMUSG00000028125	29670.6
Abca2	ENSMUSG00000026944	2290.29		Abca5	ENSMUSG00000018800	1635.15
Abca3	ENSMUSG00000024130	1366.71		Abca6	ENSMUSG00000044749	311.48
Abca4	ENSMUSG00000028125	31430.8		Abca7	ENSMUSG00000035722	1296.37
Abca5	ENSMUSG00000018800	1725.3		Abca8a	ENSMUSG00000041828	3728.91
Abca6	ENSMUSG00000044749	282.39		Abca8b	ENSMUSG00000020620	907.05
Abca7	ENSMUSG00000035722	1137.91		Abca9	ENSMUSG00000041797	50.17
Abca8a	ENSMUSG00000041828	3783.57		Abcb10	ENSMUSG00000031974	472.25
Abca8b	ENSMUSG00000020620	887.21		Abcb11	ENSMUSG00000027048	17.99
Abca9	ENSMUSG00000041797	47.69		Abcb1a	ENSMUSG00000040584	151.76
Abcb10	ENSMUSG00000031974	455.06		Abcb1b	ENSMUSG00000028970	13.58
Abcb11	ENSMUSG00000027048	16.75		Abcb4	ENSMUSG00000042476	66.71
Abcb1a	ENSMUSG00000040584	160.2		Abcb6	ENSMUSG00000026198	17.87
Abcb1b	ENSMUSG00000028970	12.42		Abcb7	ENSMUSG00000031333	853.98
Abcb4	ENSMUSG00000042476	68.01		Abcb8	ENSMUSG00000028973	416.59
Abcb6	ENSMUSG00000026198	14.35		Abcb9	ENSMUSG00000029408	315.35
Abcb7	ENSMUSG00000031333	907.7		Abcc1	ENSMUSG00000023088	1160.58
Abcb8	ENSMUSG00000028973	424.18		Abcc10	ENSMUSG00000032842	394.59
Abcb9	ENSMUSG00000029408	316.69		Abcc2	ENSMUSG00000025194	6.22
Abcc1	ENSMUSG00000023088	1112		Abcc4	ENSMUSG00000032849	81.75
Abcc10	ENSMUSG00000032842	396.34		Abcc5	ENSMUSG00000022822	2400.94
Abcc2	ENSMUSG00000025194	5.56		Abcc8	ENSMUSG00000040136	296.02
Abcc4	ENSMUSG00000032849	75.77		Abcc9	ENSMUSG00000030249	156.5
Abcc5	ENSMUSG00000022822	2375.43		Abcd1	ENSMUSG00000031378	146.73
Abcc8	ENSMUSG00000040136	266.55		Abcd2	ENSMUSG00000055782	697.84
Abcc9	ENSMUSG00000030249	155.04		Abcd3	ENSMUSG00000028127	785.35
Abcd1	ENSMUSG00000031378	141.68		Abcd4	ENSMUSG00000021240	287.76
Abcd2	ENSMUSG00000055782	712.73		Abce1	ENSMUSG00000058355	898.66
Abcd3	ENSMUSG00000028127	771.89		Abcf1	ENSMUSG00000038762	1435.84
Abcd4	ENSMUSG00000021240	282.33		Abcf2	ENSMUSG00000028953	875.08
Abce1	ENSMUSG00000058355	921.58		Abcf3	ENSMUSG00000003234	903.55
Abcf1	ENSMUSG00000038762	1430.03		Abcg1	ENSMUSG00000024030	2254.12
Abcf2	ENSMUSG00000028953	866.93		Abcg2	ENSMUSG00000029802	167.86
Abcf3	ENSMUSG00000003234	906.27		Abcg4	ENSMUSG00000032131	2240.98
Abcg1	ENSMUSG00000024030	2235.74		Abhd1	ENSMUSG00000006638	35.07
Abcg2	ENSMUSG00000029802	164.61		Abhd10	ENSMUSG00000033157	449.71
Abcg4	ENSMUSG00000032131	2165.58		Abhd11	ENSMUSG00000040532	158.28
Abhd1	ENSMUSG00000006638	38.12		Abhd11os	ENSMUSG00000085042	18.64
Abhd10	ENSMUSG00000033157	452.91		Abhd12	ENSMUSG00000032046	1213.16
Abhd11	ENSMUSG00000040532	150.13		Abhd13	ENSMUSG00000040396	645.31
Abhd11os	ENSMUSG00000085042	15.44		Abhd14a	ENSMUSG00000042210	728.65
Abhd12	ENSMUSG00000032046	1259.6		Abhd14b	ENSMUSG00000042073	351.52
Abhd13	ENSMUSG00000040396	668.04		Abhd15	ENSMUSG00000000686	8.69
Abhd14a	ENSMUSG00000042210	781.6		Abhd16a	ENSMUSG00000007036	782.41
Abhd14b	ENSMUSG00000042073	309.54		Abhd17a	ENSMUSG00000003346	546.12
Abhd15	ENSMUSG00000000686	8.91		Abhd17b	ENSMUSG00000047368	585.47
Abhd16a	ENSMUSG00000007036	795.76		Abhd17c	ENSMUSG00000038459	205.45
Abhd17a	ENSMUSG00000003346	533.35		Abhd18	ENSMUSG00000037818	436.63
Abhd17b	ENSMUSG00000047368	565.83		Abhd2	ENSMUSG00000039202	1220.13
Abhd17c	ENSMUSG00000038459	214.41		Abhd3	ENSMUSG00000002475	258.48
Abhd18	ENSMUSG00000037818	423.17		Abhd4	ENSMUSG00000040997	699.72
Abhd2	ENSMUSG00000039202	1342.7		Abhd5	ENSMUSG00000032540	241.88
Abhd3	ENSMUSG00000002475	255.43		Abhd6	ENSMUSG00000025277	428.06
Abhd4	ENSMUSG00000040997	715.63		Abhd8	ENSMUSG00000007950	2455.58
Abhd5	ENSMUSG00000032540	250.85		Abi1	ENSMUSG00000058835	939.76
Abhd6	ENSMUSG00000025277	449.49		Abi2	ENSMUSG00000026782	2239.4
Abhd8	ENSMUSG00000007950	2516.92		Abi3	ENSMUSG00000018381	54.05
Abi1	ENSMUSG00000058835	945.44		Abi3bp	ENSMUSG00000035258	97.59
Abi2	ENSMUSG00000026782	2232.78		Abl1	ENSMUSG00000026842	1465.89
Abi3	ENSMUSG00000018381	42.69		Abl2	ENSMUSG00000026596	1769.89
Abi3bp	ENSMUSG00000035258	101.5		Ablim1	ENSMUSG00000025085	5375.09
Abl1	ENSMUSG00000026842	1419.63		Ablim2	ENSMUSG00000029095	558.29
Abl2	ENSMUSG00000026596	1773.68		Ablim3	ENSMUSG00000032735	253.48
Ablim1	ENSMUSG00000025085	5344.19		Abr	ENSMUSG00000017631	1994.51
Ablim2	ENSMUSG00000029095	527.03		Abracl	ENSMUSG00000078453	16.61
Ablim3	ENSMUSG00000032735	232.68		Abraxas1	ENSMUSG00000035234	229.5
Abr	ENSMUSG00000017631	1934.95		Abraxas2	ENSMUSG00000030965	367.6
Abracl	ENSMUSG00000078453	17.69		Abt1	ENSMUSG00000036376	153.48
Abraxas1	ENSMUSG00000035234	221.01		Abtb1	ENSMUSG00000030083	453.77
Abraxas2	ENSMUSG00000030965	360.89		Abtb2	ENSMUSG00000032724	88.2
Abt1	ENSMUSG00000036376	156.1		AC055777.1	ENSMUSG00000112143	29.98
Abtb1	ENSMUSG00000030083	441.09		AC061963.1	ENSMUSG00000110773	23.79
Abtb2	ENSMUSG00000032724	82.61		AC061963.2	ENSMUSG00000111017	168.71
AC055777.1	ENSMUSG00000112143	29.38		AC061963.3	ENSMUSG00000111082	4.57
AC055818.1	ENSMUSG00000111197	4.5		AC073562.1	ENSMUSG00000113519	10.89
AC061963.1	ENSMUSG00000110773	22.75		AC091785.1	ENSMUSG00000113671	74.04
AC061963.2	ENSMUSG00000111017	162.1		AC091785.2	ENSMUSG00000113780	145.67
AC073562.1	ENSMUSG00000113519	9.31		AC092710.1	ENSMUSG00000113345	6.22
AC091785.1	ENSMUSG00000113671	92.13		AC092710.3	ENSMUSG00000113654	73.83
AC091785.2	ENSMUSG00000113780	147.68		AC096628.2	ENSMUSG00000114858	18.84
AC092710.1	ENSMUSG00000113345	7.54		AC100729.1	ENSMUSG00000114610	5.82
AC092710.3	ENSMUSG00000113654	87		AC101677.2	ENSMUSG00000111950	15.66
AC096628.2	ENSMUSG00000114858	17.23		AC101875.1	ENSMUSG00000113385	25.27
AC100729.1	ENSMUSG00000114610	7.27		AC104832.1	ENSMUSG00000113527	12.46
AC101677.2	ENSMUSG00000111950	15.94		AC105958.1	ENSMUSG00000110993	74.37
AC101875.1	ENSMUSG00000113385	26.94		AC107638.1	ENSMUSG00000111425	16.52
AC104832.1	ENSMUSG00000113527	12.29		AC107819.3	ENSMUSG00000111662	194.34
AC105958.1	ENSMUSG00000110993	79.31		AC108401.3	ENSMUSG00000112545	70.09
AC107638.1	ENSMUSG00000111425	14.82		AC108401.4	ENSMUSG00000112830	9.06
AC107819.3	ENSMUSG00000111662	204.15		AC108802.1	ENSMUSG00000112358	51.43
AC108401.3	ENSMUSG00000112545	76.25		AC110043.1	ENSMUSG00000112340	6.49
AC108401.4	ENSMUSG00000112830	9.99		AC110377.1	ENSMUSG00000113555	8.7
AC108802.1	ENSMUSG00000112358	45.57		AC112274.1	ENSMUSG00000112307	31.53
AC110043.1	ENSMUSG00000112340	6.2		AC112680.3	ENSMUSG00000111761	33.19
AC110377.1	ENSMUSG00000113555	9.15		AC113304.1	ENSMUSG00000111871	4.86
AC112274.1	ENSMUSG00000112307	30.82		AC113305.1	ENSMUSG00000111374	13.4
AC112680.3	ENSMUSG00000111761	35.72		AC114645.2	ENSMUSG00000111092	310.04
AC113304.1	ENSMUSG00000111871	6.29		AC114645.4	ENSMUSG00000111722	13.88
AC113305.1	ENSMUSG00000111374	12.72		AC115037.1	ENSMUSG00000113165	29.45
AC114645.2	ENSMUSG00000111092	264.4		AC115122.1	ENSMUSG00000114875	4.69
AC114645.4	ENSMUSG00000111722	12.6		AC115297.1	ENSMUSG00000111131	78.06
AC115037.1	ENSMUSG00000113165	29.83		AC115744.1	ENSMUSG00000114153	172.97
AC115122.1	ENSMUSG00000114875	6.12		AC115760.1	ENSMUSG00000114595	37.81
AC115297.1	ENSMUSG00000111131	79.22		AC115863.1	ENSMUSG00000110738	29.19
AC115744.1	ENSMUSG00000114153	183.44		AC115891.3	ENSMUSG00000112142	10.43
AC115760.1	ENSMUSG00000114595	46.53		AC115910.1	ENSMUSG00000113055	99.77
AC115863.1	ENSMUSG00000110738	30.44		AC116180.1	ENSMUSG00000111443	13.41
AC115891.3	ENSMUSG00000112142	8.87		AC116395.1	ENSMUSG00000114626	31.96
AC115910.1	ENSMUSG00000113055	98.18		AC116557.1	ENSMUSG00000112338	6.13
AC116180.1	ENSMUSG00000111443	14.42		AC117199.1	ENSMUSG00000112905	187.94
AC116395.1	ENSMUSG00000114626	32.25		AC117232.4	ENSMUSG00000112365	6.63
AC116557.1	ENSMUSG00000112338	8.72		AC117236.1	ENSMUSG00000112276	17.17
AC117199.1	ENSMUSG00000112905	206.53		AC117769.2	ENSMUSG00000114285	30.49
AC117232.4	ENSMUSG00000112365	6.69		AC117769.3	ENSMUSG00000114409	30.2
AC117236.1	ENSMUSG00000112276	14.13		AC117769.4	ENSMUSG00000114859	7.48
AC117769.2	ENSMUSG00000114285	34.04		AC118476.1	ENSMUSG00000110726	6.48
AC117769.3	ENSMUSG00000114409	32.61		AC120002.2	ENSMUSG00000112274	7.76
AC117769.4	ENSMUSG00000114859	9.91		AC120347.1	ENSMUSG00000113076	19.98
AC118476.1	ENSMUSG00000110726	6.28		AC120347.2	ENSMUSG00000114169	26.04
AC120002.2	ENSMUSG00000112274	7.78		AC120394.1	ENSMUSG00000111003	51.89
AC120347.1	ENSMUSG00000113076	23.74		AC120394.2	ENSMUSG00000111434	41.63
AC120347.2	ENSMUSG00000114169	29.01		AC120394.3	ENSMUSG00000111605	193.44
AC120394.1	ENSMUSG00000111003	54.6		AC121137.1	ENSMUSG00000114577	16.49
AC120394.2	ENSMUSG00000111434	43.38		AC121583.1	ENSMUSG00000113701	17.25
AC120394.3	ENSMUSG00000111605	203.65		AC121804.3	ENSMUSG00000113621	48.66
AC120394.4	ENSMUSG00000111785	4.25		AC121805.2	ENSMUSG00000112576	7.79
AC121137.1	ENSMUSG00000114577	13.29		AC121844.3	ENSMUSG00000112512	19.22
AC121583.1	ENSMUSG00000113701	14.97		AC121870.2	ENSMUSG00000111755	934
AC121804.3	ENSMUSG00000113621	54.7		AC121961.1	ENSMUSG00000112347	4.78
AC121805.2	ENSMUSG00000112576	8.06		AC121965.1	ENSMUSG00000113902	243.22
AC121844.3	ENSMUSG00000112512	22.67		AC121986.1	ENSMUSG00000112543	6.96
AC121870.2	ENSMUSG00000111755	902.06		AC122018.1	ENSMUSG00000112035	5.31
AC121961.1	ENSMUSG00000112347	4.83		AC122197.1	ENSMUSG00000112229	61.7
AC121965.1	ENSMUSG00000113902	246.88		AC122197.2	ENSMUSG00000112875	4.46
AC121986.1	ENSMUSG00000112543	8.2		AC122273.1	ENSMUSG00000111329	5.04
AC122018.1	ENSMUSG00000112035	5.38		AC122273.2	ENSMUSG00000111521	50.98
AC122197.1	ENSMUSG00000112229	61.71		AC122302.1	ENSMUSG00000113265	40.46
AC122273.1	ENSMUSG00000111329	5.64		AC122305.1	ENSMUSG00000110899	4.65
AC122273.2	ENSMUSG00000111521	52.87		AC122314.1	ENSMUSG00000113571	25.48
AC122302.1	ENSMUSG00000113265	49.32		AC122317.2	ENSMUSG00000112860	6.53
AC122305.1	ENSMUSG00000110899	7.38		AC122335.3	ENSMUSG00000111740	27.75
AC122314.1	ENSMUSG00000113571	26.01		AC122357.1	ENSMUSG00000113428	6.39
AC122317.2	ENSMUSG00000112860	7.06		AC122357.2	ENSMUSG00000113623	10.27
AC122335.3	ENSMUSG00000111740	25.88		AC122357.3	ENSMUSG00000113812	11.42
AC122357.1	ENSMUSG00000113428	5.79		AC122357.4	ENSMUSG00000113841	71.94
AC122357.2	ENSMUSG00000113623	11.2		AC122367.1	ENSMUSG00000113067	54.67
AC122357.3	ENSMUSG00000113812	15		AC122367.3	ENSMUSG00000114184	24.87
AC122357.4	ENSMUSG00000113841	84.06		AC122390.1	ENSMUSG00000112146	6.84
AC122367.1	ENSMUSG00000113067	49.64		AC122408.4	ENSMUSG00000112836	15.89
AC122367.3	ENSMUSG00000114184	24.27		AC122426.1	ENSMUSG00000110959	78.12
AC122390.1	ENSMUSG00000112146	7.06		AC122428.2	ENSMUSG00000110980	46.13
AC122408.4	ENSMUSG00000112836	17.87		AC122428.3	ENSMUSG00000111088	26.33
AC122426.1	ENSMUSG00000110959	89.55		AC122428.4	ENSMUSG00000111312	6.36
AC122428.2	ENSMUSG00000110980	44.67		AC122539.3	ENSMUSG00000112806	44.46
AC122428.3	ENSMUSG00000111088	25.68		AC122811.2	ENSMUSG00000113966	20.64
AC122428.4	ENSMUSG00000111312	5.68		AC122828.2	ENSMUSG00000113379	43.42
AC122539.3	ENSMUSG00000112806	47.54		AC122828.3	ENSMUSG00000113842	71.06
AC122811.2	ENSMUSG00000113966	23.75		AC122828.4	ENSMUSG00000114193	138.48
AC122828.2	ENSMUSG00000113379	48.98		AC122876.1	ENSMUSG00000111756	8.08
AC122828.3	ENSMUSG00000113842	73.08		AC122901.1	ENSMUSG00000110869	33.04
AC122828.4	ENSMUSG00000114193	138.64		AC123069.1	ENSMUSG00000111682	273.77
AC122876.1	ENSMUSG00000111756	8.6		AC123705.1	ENSMUSG00000113195	35.86
AC122901.1	ENSMUSG00000110869	31.95		AC123705.2	ENSMUSG00000113250	36.71
AC123052.1	ENSMUSG00000113742	4.65		AC123705.3	ENSMUSG00000113687	22.25
AC123069.1	ENSMUSG00000111682	350.19		AC123708.2	ENSMUSG00000111828	12.2
AC123705.1	ENSMUSG00000113195	35.8		AC123720.1	ENSMUSG00000112627	65.33
AC123705.2	ENSMUSG00000113250	37.9		AC123738.1	ENSMUSG00000114369	80.37
AC123705.3	ENSMUSG00000113687	21.91		AC123832.1	ENSMUSG00000110895	34.99
AC123708.2	ENSMUSG00000111828	15.18		AC123935.1	ENSMUSG00000114540	6.36
AC123720.1	ENSMUSG00000112627	67.89		AC123954.1	ENSMUSG00000113255	7.38
AC123738.1	ENSMUSG00000114369	79.97		AC124134.1	ENSMUSG00000112323	6.83
AC123832.1	ENSMUSG00000110895	29.96		AC124346.3	ENSMUSG00000112637	106.47
AC123834.2	ENSMUSG00000114936	4.36		AC124392.1	ENSMUSG00000114433	6.94
AC123935.1	ENSMUSG00000114540	7.33		AC124399.3	ENSMUSG00000112642	11.62
AC123954.1	ENSMUSG00000113255	7.14		AC124414.1	ENSMUSG00000112254	156.52
AC124134.1	ENSMUSG00000112323	8.35		AC124421.1	ENSMUSG00000112255	15.09
AC124346.3	ENSMUSG00000112637	112.68		AC124426.4	ENSMUSG00000113836	21.07
AC124392.1	ENSMUSG00000114433	7.16		AC124446.1	ENSMUSG00000112955	37.28
AC124399.3	ENSMUSG00000112642	11.36		AC124453.1	ENSMUSG00000112096	62.6
AC124414.1	ENSMUSG00000112254	155.19		AC124465.1	ENSMUSG00000114121	4.61
AC124421.1	ENSMUSG00000112255	14.66		AC124516.3	ENSMUSG00000113656	26.44
AC124426.4	ENSMUSG00000113836	17.92		AC124556.1	ENSMUSG00000112008	52.14
AC124446.1	ENSMUSG00000112955	43.03		AC124572.1	ENSMUSG00000112090	28.65
AC124453.1	ENSMUSG00000112096	64.45		AC124572.2	ENSMUSG00000112391	47.34
AC124516.3	ENSMUSG00000113656	30.87		AC124577.2	ENSMUSG00000110972	27.12
AC124556.1	ENSMUSG00000112008	49.75		AC124577.3	ENSMUSG00000111291	104.97
AC124572.1	ENSMUSG00000112090	27.08		AC124577.4	ENSMUSG00000111685	149.46
AC124572.2	ENSMUSG00000112391	48.83		AC124579.1	ENSMUSG00000112948	26.88
AC124577.2	ENSMUSG00000110972	27.79		AC124586.1	ENSMUSG00000113698	78.14
AC124577.3	ENSMUSG00000111291	98.19		AC124732.3	ENSMUSG00000113589	5.75
AC124577.4	ENSMUSG00000111685	144.59		AC124732.4	ENSMUSG00000114094	45.47
AC124579.1	ENSMUSG00000112948	26.55		AC124733.1	ENSMUSG00000112945	32.03
AC124586.1	ENSMUSG00000113698	88.28		AC124744.2	ENSMUSG00000114003	7.88
AC124732.3	ENSMUSG00000113589	5.04		AC125020.2	ENSMUSG00000112033	4.11
AC124732.4	ENSMUSG00000114094	45.85		AC125020.3	ENSMUSG00000112779	8.1
AC124733.1	ENSMUSG00000112945	33.24		AC125071.1	ENSMUSG00000113776	36.66
AC124744.2	ENSMUSG00000114003	8.53		AC125108.1	ENSMUSG00000112820	20.08
AC125020.2	ENSMUSG00000112033	5.21		AC125350.2	ENSMUSG00000114354	5.78
AC125020.3	ENSMUSG00000112779	10.6		AC125350.5	ENSMUSG00000114835	17.14
AC125071.1	ENSMUSG00000113776	35.81		AC125351.1	ENSMUSG00000113184	148.44
AC125108.1	ENSMUSG00000112820	19.27		AC125374.1	ENSMUSG00000111063	306.84
AC125350.2	ENSMUSG00000114354	6.31		AC125374.2	ENSMUSG00000111163	41.92
AC125350.5	ENSMUSG00000114835	18.53		AC125374.3	ENSMUSG00000111325	65.5
AC125351.1	ENSMUSG00000113184	131.54		AC125409.1	ENSMUSG00000113003	52.33
AC125374.1	ENSMUSG00000111063	329.35		AC125409.2	ENSMUSG00000113106	29.35
AC125374.2	ENSMUSG00000111163	41.6		AC125409.3	ENSMUSG00000113610	19.57
AC125374.3	ENSMUSG00000111325	57.28		AC125444.3	ENSMUSG00000113880	11.16
AC125409.1	ENSMUSG00000113003	53.16		AC125487.1	ENSMUSG00000112067	9.06
AC125409.2	ENSMUSG00000113106	29.28		AC125487.2	ENSMUSG00000112756	9.86
AC125409.3	ENSMUSG00000113610	18.83		AC125532.1	ENSMUSG00000110744	15.44
AC125444.3	ENSMUSG00000113880	10.63		AC126459.1	ENSMUSG00000110815	4.9
AC125487.1	ENSMUSG00000112067	9.84		AC126459.2	ENSMUSG00000111229	14.67
AC125487.2	ENSMUSG00000112756	7.04		AC126459.5	ENSMUSG00000111758	50.4
AC125532.1	ENSMUSG00000110744	16.2		AC126673.1	ENSMUSG00000113073	42.75
AC126459.1	ENSMUSG00000110815	5.86		AC126673.2	ENSMUSG00000113810	8.24
AC126459.2	ENSMUSG00000111229	15.52		AC126804.1	ENSMUSG00000110997	359.28
AC126459.5	ENSMUSG00000111758	52.02		AC126804.2	ENSMUSG00000111128	406.74
AC126673.1	ENSMUSG00000113073	47.01		AC126943.1	ENSMUSG00000112822	111.71
AC126673.2	ENSMUSG00000113810	9.37		AC127337.2	ENSMUSG00000112880	7.34
AC126804.1	ENSMUSG00000110997	346.09		AC127596.2	ENSMUSG00000111539	28.23
AC126804.2	ENSMUSG00000111128	411.65		AC129085.2	ENSMUSG00000114598	59.98
AC126943.1	ENSMUSG00000112822	118.23		AC129085.4	ENSMUSG00000114689	10.39
AC127337.2	ENSMUSG00000112880	6.71		AC129217.1	ENSMUSG00000114220	24.94
AC127596.2	ENSMUSG00000111539	29		AC129597.1	ENSMUSG00000113894	20.7
AC129085.2	ENSMUSG00000114598	64.91		AC130661.1	ENSMUSG00000112448	8.89
AC129085.4	ENSMUSG00000114689	6.22		AC130827.1	ENSMUSG00000113126	67
AC129217.1	ENSMUSG00000114220	22.43		AC131120.1	ENSMUSG00000111947	17.92
AC129597.1	ENSMUSG00000113894	19.02		AC131329.1	ENSMUSG00000113269	18.71
AC130661.1	ENSMUSG00000112448	9.82		AC131687.1	ENSMUSG00000114584	242.42
AC130827.1	ENSMUSG00000113126	59.16		AC131709.1	ENSMUSG00000114210	10.43
AC131120.1	ENSMUSG00000111947	19		AC131720.1	ENSMUSG00000111990	20.26
AC131329.1	ENSMUSG00000113269	20.33		AC131739.1	ENSMUSG00000113647	6.12
AC131687.1	ENSMUSG00000114584	243.91		AC131743.1	ENSMUSG00000113065	101
AC131709.1	ENSMUSG00000114210	11.59		AC131743.4	ENSMUSG00000113869	25.41
AC131720.1	ENSMUSG00000111990	19.99		AC131743.5	ENSMUSG00000113922	42.84
AC131739.1	ENSMUSG00000113647	4.59		AC131743.7	ENSMUSG00000113984	50.52
AC131743.1	ENSMUSG00000113065	104.83		AC132265.1	ENSMUSG00000111977	110.93
AC131743.4	ENSMUSG00000113869	25.85		AC132332.1	ENSMUSG00000112095	13.04
AC131743.5	ENSMUSG00000113922	43.5		AC132336.1	ENSMUSG00000113349	77.01
AC131743.7	ENSMUSG00000113984	48.4		AC132336.2	ENSMUSG00000113511	40.77
AC132265.1	ENSMUSG00000111977	109.19		AC132344.1	ENSMUSG00000113170	26.9
AC132332.1	ENSMUSG00000112095	21.26		AC132344.2	ENSMUSG00000113484	14.4
AC132336.1	ENSMUSG00000113349	80.9		AC132412.1	ENSMUSG00000107970	9.78
AC132336.2	ENSMUSG00000113511	33.9		AC132433.1	ENSMUSG00000113391	4.08
AC132344.1	ENSMUSG00000113170	27.85		AC132465.2	ENSMUSG00000112015	13.4
AC132344.2	ENSMUSG00000113484	14.05		AC132465.3	ENSMUSG00000112153	39.08
AC132412.1	ENSMUSG00000107970	11.89		AC132474.1	ENSMUSG00000110928	823.48
AC132465.2	ENSMUSG00000112015	13		AC132474.2	ENSMUSG00000111271	85.9
AC132465.3	ENSMUSG00000112153	37.54		AC132474.3	ENSMUSG00000111323	65.38
AC132474.1	ENSMUSG00000110928	764.63		AC132954.2	ENSMUSG00000113423	14.65
AC132474.2	ENSMUSG00000111271	82.8		AC133083.4	ENSMUSG00000114190	16.38
AC132474.3	ENSMUSG00000111323	64.2		AC133650.1	ENSMUSG00000110945	366.93
AC132954.2	ENSMUSG00000113423	17.29		AC133934.2	ENSMUSG00000113905	32.11
AC133083.4	ENSMUSG00000114190	16.71		AC133947.2	ENSMUSG00000111348	23.79
AC133650.1	ENSMUSG00000110945	331.79		AC134248.1	ENSMUSG00000111490	9.82
AC133934.2	ENSMUSG00000113905	33.6		AC134328.1	ENSMUSG00000114051	9.47
AC133947.2	ENSMUSG00000111348	22.49		AC134329.1	ENSMUSG00000112639	31.85
AC134248.1	ENSMUSG00000111490	10.22		AC134439.1	ENSMUSG00000113070	25.52
AC134328.1	ENSMUSG00000114051	8.43		AC134439.2	ENSMUSG00000113871	15.94
AC134329.1	ENSMUSG00000112639	29.83		AC134439.3	ENSMUSG00000114014	63.4
AC134439.1	ENSMUSG00000113070	23.15		AC134537.1	ENSMUSG00000112047	5.75
AC134439.2	ENSMUSG00000113871	14.46		AC134607.1	ENSMUSG00000110840	25.13
AC134439.3	ENSMUSG00000114014	67.99		AC134860.1	ENSMUSG00000114251	52.84
AC134537.1	ENSMUSG00000112047	5.7		AC134869.1	ENSMUSG00000114535	78.1
AC134607.1	ENSMUSG00000110840	20.5		AC134913.2	ENSMUSG00000114917	38.23
AC134860.1	ENSMUSG00000114251	58.11		AC134917.1	ENSMUSG00000113413	6.18
AC134869.1	ENSMUSG00000114535	83.47		AC135469.1	ENSMUSG00000114526	10.92
AC134913.2	ENSMUSG00000114917	40.65		AC135641.1	ENSMUSG00000111942	35.95
AC134917.1	ENSMUSG00000113413	7.61		AC135669.1	ENSMUSG00000111036	5.76
AC135469.1	ENSMUSG00000114526	10.06		AC135669.2	ENSMUSG00000111491	29.39
AC135641.1	ENSMUSG00000111942	35.71		AC136986.2	ENSMUSG00000114081	31.7
AC135669.1	ENSMUSG00000111036	5.46		AC137843.1	ENSMUSG00000111631	6
AC135669.2	ENSMUSG00000111491	29.93		AC138284.1	ENSMUSG00000111421	15.76
AC136986.1	ENSMUSG00000113886	4.75		AC138284.3	ENSMUSG00000111481	19.68
AC136986.2	ENSMUSG00000114081	34.5		AC138767.1	ENSMUSG00000113467	7.38
AC137843.1	ENSMUSG00000111631	6.79		AC139568.2	ENSMUSG00000113396	9.63
AC138284.1	ENSMUSG00000111421	15.69		AC139638.1	ENSMUSG00000112462	4.14
AC138284.3	ENSMUSG00000111481	17.41		AC139941.2	ENSMUSG00000113789	17.2
AC138767.1	ENSMUSG00000113467	6.48		AC140299.1	ENSMUSG00000112571	65.32
AC139323.1	ENSMUSG00000113128	4.23		AC140299.2	ENSMUSG00000112900	48.03
AC139568.2	ENSMUSG00000113396	10.56		AC140338.1	ENSMUSG00000112466	15.35
AC139638.1	ENSMUSG00000112462	4.69		AC140376.1	ENSMUSG00000113792	38.62
AC139941.2	ENSMUSG00000113789	13.52		AC140397.1	ENSMUSG00000114617	55.78
AC140299.1	ENSMUSG00000112571	65.7		AC140477.3	ENSMUSG00000113722	42.69
AC140299.2	ENSMUSG00000112900	49.71		AC140477.4	ENSMUSG00000113995	4.61
AC140338.1	ENSMUSG00000112466	13.27		AC141476.1	ENSMUSG00000114555	46.32
AC140376.1	ENSMUSG00000113792	41.69		AC142113.2	ENSMUSG00000111345	23.25
AC140397.1	ENSMUSG00000114617	58.22		AC144461.2	ENSMUSG00000112764	9.76
AC140477.2	ENSMUSG00000113125	4.13		AC148324.1	ENSMUSG00000112302	183.13
AC140477.3	ENSMUSG00000113722	40.03		AC150314.4	ENSMUSG00000111583	6.56
AC140477.4	ENSMUSG00000113995	10.22		AC151730.1	ENSMUSG00000111118	5.64
AC141476.1	ENSMUSG00000114555	47.15		AC151971.1	ENSMUSG00000110721	4.21
AC142113.2	ENSMUSG00000111345	23.81		AC151971.10	ENSMUSG00000111656	27.84
AC144461.2	ENSMUSG00000112764	8.34		AC151971.3	ENSMUSG00000111030	34.69
AC147634.1	ENSMUSG00000112532	4.34		AC151971.5	ENSMUSG00000111264	209.36
AC148324.1	ENSMUSG00000112302	181.1		AC151984.1	ENSMUSG00000112601	39.48
AC150314.4	ENSMUSG00000111583	6.69		AC152061.1	ENSMUSG00000114045	98.97
AC150661.1	ENSMUSG00000112987	5.53		AC152065.2	ENSMUSG00000113357	10.76
AC151730.1	ENSMUSG00000111118	5.89		AC152819.1	ENSMUSG00000112019	4.17
AC151971.10	ENSMUSG00000111656	25.37		AC152827.1	ENSMUSG00000113361	21.66
AC151971.3	ENSMUSG00000111030	33.82		AC152827.2	ENSMUSG00000113662	24.95
AC151971.5	ENSMUSG00000111264	210.29		AC152922.1	ENSMUSG00000110772	15.4
AC151984.1	ENSMUSG00000112601	38.5		AC152922.2	ENSMUSG00000110903	28.25
AC152061.1	ENSMUSG00000114045	103.51		AC152944.1	ENSMUSG00000112036	11.79
AC152065.2	ENSMUSG00000113357	9.07		AC152945.1	ENSMUSG00000112195	6.64
AC152827.1	ENSMUSG00000113361	23.41		AC152945.2	ENSMUSG00000112712	4.53
AC152827.2	ENSMUSG00000113662	22.95		AC152947.1	ENSMUSG00000111962	10.07
AC152922.1	ENSMUSG00000110772	18.1		AC152947.3	ENSMUSG00000112810	8.91
AC152922.2	ENSMUSG00000110903	26.34		AC152981.1	ENSMUSG00000111935	8.33
AC152944.1	ENSMUSG00000112036	12.46		AC153132.2	ENSMUSG00000113695	4.94
AC152945.1	ENSMUSG00000112195	6.9		AC153143.1	ENSMUSG00000113183	36.34
AC152945.2	ENSMUSG00000112712	5.09		AC153143.2	ENSMUSG00000113557	33.43
AC152946.3	ENSMUSG00000112362	5.96		AC153144.1	ENSMUSG00000113650	124.78
AC152947.1	ENSMUSG00000111962	11.71		AC153144.3	ENSMUSG00000114138	5.62
AC152947.3	ENSMUSG00000112810	8.44		AC153152.2	ENSMUSG00000113200	48.28
AC152981.1	ENSMUSG00000111935	9		AC153365.1	ENSMUSG00000112264	228.28
AC153132.2	ENSMUSG00000113695	4.66		AC153365.2	ENSMUSG00000112354	263.74
AC153143.1	ENSMUSG00000113183	34.67		AC153366.2	ENSMUSG00000112744	48.42
AC153143.2	ENSMUSG00000113557	33.67		AC153368.1	ENSMUSG00000110841	60
AC153144.1	ENSMUSG00000113650	121.21		AC153494.1	ENSMUSG00000112596	13.03
AC153144.3	ENSMUSG00000114138	6.56		AC153497.1	ENSMUSG00000112301	12.88
AC153152.2	ENSMUSG00000113200	49.7		AC153501.1	ENSMUSG00000112000	56.64
AC153365.1	ENSMUSG00000112264	239.53		AC153504.1	ENSMUSG00000112346	195.83
AC153365.2	ENSMUSG00000112354	287.54		AC153516.1	ENSMUSG00000112759	25.84
AC153366.2	ENSMUSG00000112744	48.94		AC153517.1	ENSMUSG00000112592	20.38
AC153368.1	ENSMUSG00000110841	55.51		AC153521.1	ENSMUSG00000112528	13.41
AC153494.1	ENSMUSG00000112596	13.3		AC153524.3	ENSMUSG00000112239	10.47
AC153497.1	ENSMUSG00000112301	10.76		AC153524.4	ENSMUSG00000112734	21.42
AC153501.1	ENSMUSG00000112000	56.73		AC153525.1	ENSMUSG00000112550	25.85
AC153504.1	ENSMUSG00000112346	189.18		AC153526.2	ENSMUSG00000112317	37.5
AC153516.1	ENSMUSG00000112759	25.29		AC153529.1	ENSMUSG00000112918	6.58
AC153517.1	ENSMUSG00000112592	21.07		AC153550.1	ENSMUSG00000112352	7.52
AC153521.1	ENSMUSG00000112528	14.43		AC153563.1	ENSMUSG00000112928	16.34
AC153524.3	ENSMUSG00000112239	9.15		AC153566.1	ENSMUSG00000111077	13.87
AC153524.4	ENSMUSG00000112734	22.48		AC153794.1	ENSMUSG00000112975	5.66
AC153525.1	ENSMUSG00000112550	22.82		AC153801.2	ENSMUSG00000112295	11.08
AC153526.2	ENSMUSG00000112317	42.59		AC153847.1	ENSMUSG00000111466	9.81
AC153529.1	ENSMUSG00000112918	6.5		AC153889.1	ENSMUSG00000111985	6.55
AC153550.1	ENSMUSG00000112352	4.51		AC153899.1	ENSMUSG00000111080	437.85
AC153563.1	ENSMUSG00000112928	15.84		AC153899.2	ENSMUSG00000111211	8.84
AC153566.1	ENSMUSG00000111077	15.97		AC153911.1	ENSMUSG00000112237	29.33
AC153794.1	ENSMUSG00000112975	7.2		AC153912.2	ENSMUSG00000110830	73.96
AC153794.2	ENSMUSG00000113632	4.41		AC153912.3	ENSMUSG00000111090	13.02
AC153801.2	ENSMUSG00000112295	11.98		AC153912.4	ENSMUSG00000111496	86.14
AC153847.1	ENSMUSG00000111466	9.66		AC153949.1	ENSMUSG00000112332	63.27
AC153889.1	ENSMUSG00000111985	6.62		AC153962.1	ENSMUSG00000111905	11.13
AC153899.1	ENSMUSG00000111080	488.94		AC153962.3	ENSMUSG00000112280	419.51
AC153899.2	ENSMUSG00000111211	7.55		AC153969.1	ENSMUSG00000111664	13.29
AC153911.1	ENSMUSG00000112237	30.27		AC153971.1	ENSMUSG00000110894	25.48
AC153912.2	ENSMUSG00000110830	83.93		AC153971.2	ENSMUSG00000111442	8.94
AC153912.3	ENSMUSG00000111090	14.46		AC154141.1	ENSMUSG00000108878	27.5
AC153912.4	ENSMUSG00000111496	77.07		AC154171.1	ENSMUSG00000114681	15.15
AC153949.1	ENSMUSG00000112332	59.38		AC154171.2	ENSMUSG00000114882	103.42
AC153962.1	ENSMUSG00000111905	11.08		AC154171.3	ENSMUSG00000114961	18.79
AC153962.3	ENSMUSG00000112280	435.89		AC154176.2	ENSMUSG00000114501	94.54
AC153969.1	ENSMUSG00000111664	13.33		AC154219.1	ENSMUSG00000113045	18.23
AC153971.1	ENSMUSG00000110894	23.91		AC154231.3	ENSMUSG00000113514	6.3
AC153971.2	ENSMUSG00000111442	9.24		AC154231.4	ENSMUSG00000114019	74.54
AC154141.1	ENSMUSG00000108878	25		AC154248.3	ENSMUSG00000114095	6.51
AC154171.1	ENSMUSG00000114681	15.44		AC154257.2	ENSMUSG00000114893	5.78
AC154171.2	ENSMUSG00000114882	118.97		AC154264.1	ENSMUSG00000111097	9.41
AC154171.3	ENSMUSG00000114961	20.44		AC154335.1	ENSMUSG00000114602	28.48
AC154176.2	ENSMUSG00000114501	95.5		AC154347.1	ENSMUSG00000113328	159.82
AC154219.1	ENSMUSG00000113045	17.5		AC154382.1	ENSMUSG00000113708	4.16
AC154231.3	ENSMUSG00000113514	5.41		AC154406.1	ENSMUSG00000111652	18.27
AC154231.4	ENSMUSG00000114019	71.61		AC154435.1	ENSMUSG00000114642	15.75
AC154248.3	ENSMUSG00000114095	8.06		AC154482.1	ENSMUSG00000113505	13
AC154257.2	ENSMUSG00000114893	6.34		AC154548.1	ENSMUSG00000114605	30.17
AC154264.1	ENSMUSG00000111097	9.04		AC154548.2	ENSMUSG00000114812	7.3
AC154335.1	ENSMUSG00000114602	27.44		AC154552.1	ENSMUSG00000112960	10.32
AC154347.1	ENSMUSG00000113328	171.09		AC154552.2	ENSMUSG00000113238	4.62
AC154382.1	ENSMUSG00000113708	4.24		AC154552.7	ENSMUSG00000114016	39.44
AC154406.1	ENSMUSG00000111652	19.64		AC154572.2	ENSMUSG00000114687	13.56
AC154435.1	ENSMUSG00000114642	11.46		AC154573.2	ENSMUSG00000114575	44.9
AC154482.1	ENSMUSG00000113505	12.6		AC154585.1	ENSMUSG00000111929	22.14
AC154548.1	ENSMUSG00000114605	32.99		AC154636.1	ENSMUSG00000113294	27.85
AC154548.2	ENSMUSG00000114812	5.86		AC154636.3	ENSMUSG00000114025	27.92
AC154552.1	ENSMUSG00000112960	8.94		AC154729.1	ENSMUSG00000114653	55.1
AC154552.2	ENSMUSG00000113238	4.44		AC154767.1	ENSMUSG00000114418	5.74
AC154552.7	ENSMUSG00000114016	42.67		AC154828.1	ENSMUSG00000113140	89.62
AC154572.2	ENSMUSG00000114687	12.3		AC154828.2	ENSMUSG00000113432	35.91
AC154573.2	ENSMUSG00000114575	42.82		AC154849.2	ENSMUSG00000114414	56.26
AC154585.1	ENSMUSG00000111929	23.69		AC154851.1	ENSMUSG00000113351	11.53
AC154636.1	ENSMUSG00000113294	28.61		AC155256.3	ENSMUSG00000113392	8.55
AC154636.3	ENSMUSG00000114025	34.86		AC155293.1	ENSMUSG00000112546	4.61
AC154729.1	ENSMUSG00000114653	53.15		AC155830.1	ENSMUSG00000111918	24.85
AC154767.1	ENSMUSG00000114418	7.76		AC155909.1	ENSMUSG00000112411	61.34
AC154828.1	ENSMUSG00000113140	93.89		AC155929.1	ENSMUSG00000111951	10.26
AC154828.2	ENSMUSG00000113432	34.85		AC155929.2	ENSMUSG00000112162	6.43
AC154849.2	ENSMUSG00000114414	67.38		AC155937.1	ENSMUSG00000114004	4.71
AC154851.1	ENSMUSG00000113351	13.78		AC156025.2	ENSMUSG00000114624	77.97
AC155256.3	ENSMUSG00000113392	9.54		AC156031.2	ENSMUSG00000110914	19.31
AC155830.1	ENSMUSG00000111918	28.96		AC156163.1	ENSMUSG00000111505	53.66
AC155909.1	ENSMUSG00000112411	63.08		AC156572.1	ENSMUSG00000113637	15.73
AC155929.1	ENSMUSG00000111951	10.49		AC156636.1	ENSMUSG00000112420	5.67
AC155929.2	ENSMUSG00000112162	7		AC156636.2	ENSMUSG00000112483	21.61
AC155937.1	ENSMUSG00000114004	4.74		AC156795.1	ENSMUSG00000110803	25.39
AC156025.2	ENSMUSG00000114624	79.77		AC156802.2	ENSMUSG00000114851	10.1
AC156031.2	ENSMUSG00000110914	18.54		AC156832.3	ENSMUSG00000111157	5.99
AC156163.1	ENSMUSG00000111505	49.01		AC157494.2	ENSMUSG00000113941	8.33
AC156572.1	ENSMUSG00000113637	16.15		AC157515.2	ENSMUSG00000113137	8.55
AC156636.1	ENSMUSG00000112420	5.69		AC157650.2	ENSMUSG00000114539	14.34
AC156636.2	ENSMUSG00000112483	22.35		AC157650.3	ENSMUSG00000114709	62.47
AC156795.1	ENSMUSG00000110803	24.36		AC158115.1	ENSMUSG00000113502	10.47
AC156802.2	ENSMUSG00000114851	10.58		AC158115.2	ENSMUSG00000113680	29.06
AC156832.3	ENSMUSG00000111157	4.46		AC158238.1	ENSMUSG00000111065	5.8
AC157494.2	ENSMUSG00000113941	6.23		AC158355.1	ENSMUSG00000110982	4.34
AC157515.2	ENSMUSG00000113137	9.52		AC158593.1	ENSMUSG00000112670	9.41
AC157650.2	ENSMUSG00000114539	13.04		AC158605.1	ENSMUSG00000112110	15.71
AC157650.3	ENSMUSG00000114709	59.15		AC158605.2	ENSMUSG00000112847	63.28
AC158115.1	ENSMUSG00000113502	10.63		AC158605.3	ENSMUSG00000112922	186.96
AC158115.2	ENSMUSG00000113680	25.69		AC158606.1	ENSMUSG00000112070	4.4
AC158238.1	ENSMUSG00000111065	5.61		AC158606.2	ENSMUSG00000112163	18.95
AC158355.1	ENSMUSG00000110982	8.12		AC158619.1	ENSMUSG00000112168	5.13
AC158593.1	ENSMUSG00000112670	10.75		AC158620.1	ENSMUSG00000110754	29.98
AC158605.1	ENSMUSG00000112110	16.84		AC158620.2	ENSMUSG00000111356	58.71
AC158605.2	ENSMUSG00000112847	64.73		AC158622.3	ENSMUSG00000111052	560.05
AC158605.3	ENSMUSG00000112922	199.51		AC158630.3	ENSMUSG00000111474	9.84
AC158606.1	ENSMUSG00000112070	4.62		AC158633.1	ENSMUSG00000112304	11.93
AC158606.2	ENSMUSG00000112163	20.48		AC158686.1	ENSMUSG00000112106	23.44
AC158619.1	ENSMUSG00000112168	4.54		AC158802.2	ENSMUSG00000112879	14.11
AC158620.1	ENSMUSG00000110754	35.77		AC158979.1	ENSMUSG00000114749	4.53
AC158620.2	ENSMUSG00000111356	59.11		AC159193.1	ENSMUSG00000113020	132.65
AC158622.3	ENSMUSG00000111052	653.89		AC159193.2	ENSMUSG00000113102	21.82
AC158630.3	ENSMUSG00000111474	8.76		AC159193.3	ENSMUSG00000113196	134.81
AC158633.1	ENSMUSG00000112304	12.36		AC159193.4	ENSMUSG00000113341	46.77
AC158686.1	ENSMUSG00000112106	24.71		AC159193.5	ENSMUSG00000113852	155.96
AC158802.2	ENSMUSG00000112879	11.88		AC159195.3	ENSMUSG00000114448	28.71
AC158979.1	ENSMUSG00000114749	4.18		AC159244.3	ENSMUSG00000113752	69.59
AC159193.1	ENSMUSG00000113020	132.85		AC159244.4	ENSMUSG00000113940	178.2
AC159193.2	ENSMUSG00000113102	21.31		AC159282.1	ENSMUSG00000112404	272.87
AC159193.3	ENSMUSG00000113196	131.98		AC159283.1	ENSMUSG00000112279	35.97
AC159193.4	ENSMUSG00000113341	41.67		AC159283.2	ENSMUSG00000112719	10.05
AC159193.5	ENSMUSG00000113852	150.86		AC159290.1	ENSMUSG00000113626	29.05
AC159195.3	ENSMUSG00000114448	34.08		AC159308.4	ENSMUSG00000111292	30.8
AC159244.3	ENSMUSG00000113752	72.44		AC159308.5	ENSMUSG00000111424	16.32
AC159244.4	ENSMUSG00000113940	199.87		AC159308.6	ENSMUSG00000111808	13.16
AC159282.1	ENSMUSG00000112404	305.01		AC159315.3	ENSMUSG00000113510	12.31
AC159283.1	ENSMUSG00000112279	33.54		AC159379.2	ENSMUSG00000112736	6.29
AC159283.2	ENSMUSG00000112719	11.08		AC159477.1	ENSMUSG00000111994	8.33
AC159290.1	ENSMUSG00000113626	32.01		AC159624.1	ENSMUSG00000112393	28.53
AC159296.1	ENSMUSG00000112150	4.23		AC159633.1	ENSMUSG00000113362	11.76
AC159308.4	ENSMUSG00000111292	32.55		AC159633.2	ENSMUSG00000113679	6.66
AC159308.5	ENSMUSG00000111424	15.51		AC159635.1	ENSMUSG00000113580	31.39
AC159308.6	ENSMUSG00000111808	14.14		AC159635.2	ENSMUSG00000113741	75.68
AC159315.3	ENSMUSG00000113510	18.74		AC159649.1	ENSMUSG00000113052	8.63
AC159379.2	ENSMUSG00000112736	5.57		AC159649.2	ENSMUSG00000113094	6.31
AC159477.1	ENSMUSG00000111994	8.99		AC159649.3	ENSMUSG00000113529	56.52
AC159621.2	ENSMUSG00000114157	4.04		AC159813.1	ENSMUSG00000113425	92.71
AC159624.1	ENSMUSG00000112393	34.26		AC160028.2	ENSMUSG00000112198	33.81
AC159633.1	ENSMUSG00000113362	11.05		AC160060.2	ENSMUSG00000112609	4.1
AC159633.2	ENSMUSG00000113679	5.88		AC160114.2	ENSMUSG00000113459	18.64
AC159635.1	ENSMUSG00000113580	34.35		AC160138.1	ENSMUSG00000112308	6.53
AC159635.2	ENSMUSG00000113741	83.77		AC160138.2	ENSMUSG00000112655	28.42
AC159649.1	ENSMUSG00000113052	8.34		AC160340.1	ENSMUSG00000113864	172.73
AC159649.2	ENSMUSG00000113094	5.94		AC160340.2	ENSMUSG00000113917	106.75
AC159649.3	ENSMUSG00000113529	60.76		AC160403.1	ENSMUSG00000111358	27.74
AC159813.1	ENSMUSG00000113425	87.44		AC160405.1	ENSMUSG00000112300	19.92
AC160028.2	ENSMUSG00000112198	30.05		AC160405.2	ENSMUSG00000112433	17.51
AC160060.2	ENSMUSG00000112609	5.45		AC160410.1	ENSMUSG00000112660	7.28
AC160114.2	ENSMUSG00000113459	19.61		AC160637.1	ENSMUSG00000111394	1299.58
AC160138.1	ENSMUSG00000112308	6.66		AC160931.2	ENSMUSG00000113223	5.88
AC160138.2	ENSMUSG00000112655	25.24		AC160972.1	ENSMUSG00000113910	17.26
AC160340.1	ENSMUSG00000113864	190.36		AC160980.1	ENSMUSG00000114579	5.12
AC160340.2	ENSMUSG00000113917	105.71		AC161424.1	ENSMUSG00000110901	8.33
AC160403.1	ENSMUSG00000111358	27.68		AC161586.1	ENSMUSG00000113080	4.28
AC160405.1	ENSMUSG00000112300	22.29		AC161825.1	ENSMUSG00000110917	16.58
AC160405.2	ENSMUSG00000112433	17.62		AC161825.2	ENSMUSG00000111606	4.33
AC160410.1	ENSMUSG00000112660	7.08		AC162179.1	ENSMUSG00000111564	13.26
AC160637.1	ENSMUSG00000111394	1271.97		AC162181.1	ENSMUSG00000113387	8.04
AC160931.2	ENSMUSG00000113223	6.03		AC162467.2	ENSMUSG00000112243	9.57
AC160958.1	ENSMUSG00000114359	4.8		AC162467.3	ENSMUSG00000112287	37.27
AC160972.1	ENSMUSG00000113910	16.21		AC162467.4	ENSMUSG00000112741	29.4
AC160980.1	ENSMUSG00000114579	6.09		AC162938.2	ENSMUSG00000111129	14.65
AC161424.1	ENSMUSG00000110901	8.25		AC162938.3	ENSMUSG00000111334	54.56
AC161825.1	ENSMUSG00000110917	18.55		AC163032.1	ENSMUSG00000113831	597.96
AC161825.2	ENSMUSG00000111606	4.09		AC163033.2	ENSMUSG00000112388	24.54
AC162179.1	ENSMUSG00000111564	13.1		AC163038.1	ENSMUSG00000114309	4.05
AC162181.1	ENSMUSG00000113387	7.61		AC163038.2	ENSMUSG00000114524	27.78
AC162467.2	ENSMUSG00000112243	8.45		AC163040.2	ENSMUSG00000113427	37.21
AC162467.3	ENSMUSG00000112287	37.45		AC163282.1	ENSMUSG00000112278	26.46
AC162467.4	ENSMUSG00000112741	30.27		AC163286.1	ENSMUSG00000113575	45.07
AC162938.2	ENSMUSG00000111129	15.1		AC163286.2	ENSMUSG00000113840	90.37
AC162938.3	ENSMUSG00000111334	49.94		AC163296.2	ENSMUSG00000112649	888.64
AC163032.1	ENSMUSG00000113831	593.29		AC163342.2	ENSMUSG00000111829	5.63
AC163033.2	ENSMUSG00000112388	21.52		AC163350.1	ENSMUSG00000110751	68.95
AC163038.2	ENSMUSG00000114524	27.46		AC163350.2	ENSMUSG00000110863	22.6
AC163040.2	ENSMUSG00000113427	37.28		AC163621.1	ENSMUSG00000113028	43.65
AC163282.1	ENSMUSG00000112278	25.46		AC163621.3	ENSMUSG00000113993	63.64
AC163286.1	ENSMUSG00000113575	50.15		AC163623.3	ENSMUSG00000111856	8.08
AC163286.2	ENSMUSG00000113840	86.58		AC163638.2	ENSMUSG00000114880	6.02
AC163296.2	ENSMUSG00000112649	946.34		AC163667.1	ENSMUSG00000114771	43.66
AC163342.2	ENSMUSG00000111829	4.35		AC164087.2	ENSMUSG00000111254	6.51
AC163350.1	ENSMUSG00000110751	69.25		AC164116.2	ENSMUSG00000114863	4.96
AC163350.2	ENSMUSG00000110863	28.55		AC164161.1	ENSMUSG00000110877	15.88
AC163621.1	ENSMUSG00000113028	49.34		AC164164.1	ENSMUSG00000113288	65.46
AC163621.3	ENSMUSG00000113993	65.7		AC164164.3	ENSMUSG00000113808	10.21
AC163623.3	ENSMUSG00000111856	7.93		AC164424.2	ENSMUSG00000113157	35.08
AC163638.2	ENSMUSG00000114880	6.5		AC164426.2	ENSMUSG00000114493	8.57
AC163667.1	ENSMUSG00000114771	43.02		AC164441.1	ENSMUSG00000112941	23.91
AC164087.2	ENSMUSG00000111254	7.21		AC164441.2	ENSMUSG00000113404	55.23
AC164116.2	ENSMUSG00000114863	4.81		AC164550.1	ENSMUSG00000112056	4.57
AC164161.1	ENSMUSG00000110877	17.56		AC164550.2	ENSMUSG00000112547	5.99
AC164164.1	ENSMUSG00000113288	61.13		AC164565.1	ENSMUSG00000111547	48.07
AC164164.3	ENSMUSG00000113808	8.91		AC164612.2	ENSMUSG00000111837	10.45
AC164424.2	ENSMUSG00000113157	37.53		AC164623.1	ENSMUSG00000112907	7.43
AC164426.2	ENSMUSG00000114493	10.22		AC165080.2	ENSMUSG00000111079	12.58
AC164441.1	ENSMUSG00000112941	26.66		AC165080.3	ENSMUSG00000111341	18.93
AC164441.2	ENSMUSG00000113404	54		AC165080.4	ENSMUSG00000111465	15.92
AC164550.2	ENSMUSG00000112547	6.67		AC165249.1	ENSMUSG00000112489	11.3
AC164565.1	ENSMUSG00000111547	58.13		AC165261.1	ENSMUSG00000110924	5.97
AC164612.2	ENSMUSG00000111837	9.63		AC165265.1	ENSMUSG00000114477	8.11
AC164623.1	ENSMUSG00000112907	6.39		AC165273.2	ENSMUSG00000113982	4.14
AC165080.2	ENSMUSG00000111079	15.92		AC165273.4	ENSMUSG00000114069	6.52
AC165080.3	ENSMUSG00000111341	17.82		AC166098.1	ENSMUSG00000110910	14.57
AC165080.4	ENSMUSG00000111465	16.06		AC166253.1	ENSMUSG00000111997	51.69
AC165249.1	ENSMUSG00000112489	10.41		AC166323.1	ENSMUSG00000112368	49.06
AC165260.6	ENSMUSG00000114854	5.55		AC166359.1	ENSMUSG00000112309	19.93
AC165261.1	ENSMUSG00000110924	5.68		AC166750.1	ENSMUSG00000111594	78.68
AC165265.1	ENSMUSG00000114477	7.65		AC167234.2	ENSMUSG00000112356	12.81
AC165273.2	ENSMUSG00000113982	4.23		AC167360.1	ENSMUSG00000113766	6.22
AC165273.4	ENSMUSG00000114069	6.46		AC170188.1	ENSMUSG00000114282	323.73
AC166098.1	ENSMUSG00000110910	18.17		AC171183.2	ENSMUSG00000112381	19.9
AC166253.1	ENSMUSG00000111997	49.87		AC171183.3	ENSMUSG00000112790	38.61
AC166323.1	ENSMUSG00000112368	48.2		AC171206.3	ENSMUSG00000111626	11.44
AC166359.1	ENSMUSG00000112309	17.62		AC171277.1	ENSMUSG00000111067	35.2
AC166750.1	ENSMUSG00000111594	79.46		AC172027.3	ENSMUSG00000112640	11.01
AC167234.2	ENSMUSG00000112356	13.1		AC173210.2	ENSMUSG00000113309	4.27
AC167360.1	ENSMUSG00000113766	8.17		AC173482.1	ENSMUSG00000114253	74.88
AC170188.1	ENSMUSG00000114282	348.36		AC173482.2	ENSMUSG00000114419	8.64
AC171183.2	ENSMUSG00000112381	17.5		AC173482.5	ENSMUSG00000114842	6.51
AC171183.3	ENSMUSG00000112790	38.9		AC173482.6	ENSMUSG00000114907	13.18
AC171206.3	ENSMUSG00000111626	12.5		AC190403.1	ENSMUSG00000114529	7.42
AC171277.1	ENSMUSG00000111067	31.39		AC241534.1	ENSMUSG00000111938	9.03
AC172027.3	ENSMUSG00000112640	11.77		AC241534.3	ENSMUSG00000112505	5.41
AC173482.1	ENSMUSG00000114253	78.46		AC241534.4	ENSMUSG00000112819	6.45
AC173482.2	ENSMUSG00000114419	8.6		Acaa1a	ENSMUSG00000036138	841.07
AC173482.5	ENSMUSG00000114842	6.17		Acaa1b	ENSMUSG00000010651	4.23
AC173482.6	ENSMUSG00000114907	15.65		Acaa2	ENSMUSG00000036880	163.4
AC190403.1	ENSMUSG00000114529	5.42		Acaca	ENSMUSG00000020532	2063.61
AC238676.4	ENSMUSG00000113768	5.52		Acacb	ENSMUSG00000042010	78.07
AC241534.1	ENSMUSG00000111938	7.25		Acad10	ENSMUSG00000029456	110.69
AC241534.3	ENSMUSG00000112505	4.97		Acad11	ENSMUSG00000090150	375.89
AC241534.4	ENSMUSG00000112819	6.57		Acad12	ENSMUSG00000042647	76.69
Acaa1a	ENSMUSG00000036138	834.21		Acad8	ENSMUSG00000031969	535.55
Acaa2	ENSMUSG00000036880	152.48		Acad9	ENSMUSG00000027710	437.94
Acaca	ENSMUSG00000020532	2096.95		Acadl	ENSMUSG00000026003	190.67
Acacb	ENSMUSG00000042010	61.56		Acadm	ENSMUSG00000062908	1046.92
Acad10	ENSMUSG00000029456	126.06		Acads	ENSMUSG00000029545	54.43
Acad11	ENSMUSG00000090150	405.37		Acadsb	ENSMUSG00000030861	796.67
Acad12	ENSMUSG00000042647	79.87		Acadvl	ENSMUSG00000018574	1376.74
Acad8	ENSMUSG00000031969	534.58		Acap1	ENSMUSG00000001588	4.98
Acad9	ENSMUSG00000027710	453.91		Acap2	ENSMUSG00000049076	1164.37
Acadl	ENSMUSG00000026003	177.85		Acap3	ENSMUSG00000029033	686.64
Acadm	ENSMUSG00000062908	1117.95		Acat1	ENSMUSG00000032047	654.99
Acads	ENSMUSG00000029545	51.5		Acat2	ENSMUSG00000023832	187.93
Acadsb	ENSMUSG00000030861	808.45		Acbd3	ENSMUSG00000026499	932.04
Acadvl	ENSMUSG00000018574	1313.58		Acbd4	ENSMUSG00000056938	404.24
Acan	ENSMUSG00000030607	5.22		Acbd5	ENSMUSG00000026781	1067.08
Acap1	ENSMUSG00000001588	4.38		Acbd6	ENSMUSG00000033701	499.2
Acap2	ENSMUSG00000049076	1152.17		Acbd7	ENSMUSG00000026644	13.6
Acap3	ENSMUSG00000029033	664.57		Accs	ENSMUSG00000040272	80.7
Acat1	ENSMUSG00000032047	620.13		Accsl	ENSMUSG00000075023	6.32
Acat2	ENSMUSG00000023832	184.63		Acd	ENSMUSG00000038000	370.53
Acbd3	ENSMUSG00000026499	916.59		Ace	ENSMUSG00000020681	157.45
Acbd4	ENSMUSG00000056938	396.17		Ace2	ENSMUSG00000015405	6.73
Acbd5	ENSMUSG00000026781	1038.55		Acer2	ENSMUSG00000038007	368.5
Acbd6	ENSMUSG00000033701	501.35		Acer3	ENSMUSG00000030760	326.12
Acbd7	ENSMUSG00000026644	11.09		Ache	ENSMUSG00000023328	1181.43
Accs	ENSMUSG00000040272	80.26		Acin1	ENSMUSG00000022185	4599.24
Accsl	ENSMUSG00000075023	6.89		Ackr1	ENSMUSG00000037872	700.25
Acd	ENSMUSG00000038000	361.61		Ackr3	ENSMUSG00000044337	41.92
Ace	ENSMUSG00000020681	149.2		Acly	ENSMUSG00000020917	3904.19
Ace2	ENSMUSG00000015405	4.95		Aco1	ENSMUSG00000028405	763.49
Acer2	ENSMUSG00000038007	402.22		Aco2	ENSMUSG00000022477	2747.13
Acer3	ENSMUSG00000030760	329.27		Acot1	ENSMUSG00000072949	21.14
Ache	ENSMUSG00000023328	1152.22		Acot11	ENSMUSG00000034853	565.87
Acin1	ENSMUSG00000022185	4546.96		Acot12	ENSMUSG00000021620	18.97
Ackr1	ENSMUSG00000037872	695.99		Acot13	ENSMUSG00000006717	196.7
Ackr3	ENSMUSG00000044337	42.04		Acot2	ENSMUSG00000021226	38.48
Acly	ENSMUSG00000020917	3918.47		Acot4	ENSMUSG00000052392	8.96
Aco1	ENSMUSG00000028405	732.9		Acot6	ENSMUSG00000043487	57.15
Aco2	ENSMUSG00000022477	2809.08		Acot7	ENSMUSG00000028937	953.24
Acot1	ENSMUSG00000072949	15.5		Acot8	ENSMUSG00000017307	216.84
Acot11	ENSMUSG00000034853	585.59		Acot9	ENSMUSG00000025287	85.91
Acot12	ENSMUSG00000021620	21.88		Acox1	ENSMUSG00000020777	2108.25
Acot13	ENSMUSG00000006717	198.45		Acox3	ENSMUSG00000029098	628.75
Acot2	ENSMUSG00000021226	36.46		Acoxl	ENSMUSG00000027380	47.77
Acot4	ENSMUSG00000052392	6.68		Acp1	ENSMUSG00000044573	239.82
Acot6	ENSMUSG00000043487	61.77		Acp2	ENSMUSG00000002103	730.34
Acot7	ENSMUSG00000028937	974		Acp6	ENSMUSG00000028093	438.01
Acot8	ENSMUSG00000017307	214.23		Acpp	ENSMUSG00000032561	5.54
Acot9	ENSMUSG00000025287	83.5		Acr	ENSMUSG00000022622	9.95
Acox1	ENSMUSG00000020777	2154.79		Acrbp	ENSMUSG00000072770	188.61
Acox3	ENSMUSG00000029098	602.44		Acsf2	ENSMUSG00000076435	74.95
Acoxl	ENSMUSG00000027380	47.75		Acsf3	ENSMUSG00000015016	388.76
Acp1	ENSMUSG00000044573	253.51		Acsl1	ENSMUSG00000018796	1815.73
Acp2	ENSMUSG00000002103	765.86		Acsl3	ENSMUSG00000032883	3611.46
Acp6	ENSMUSG00000028093	442.1		Acsl4	ENSMUSG00000031278	669.78
Acr	ENSMUSG00000022622	7.26		Acsl5	ENSMUSG00000024981	148.09
Acrbp	ENSMUSG00000072770	183.76		Acsl6	ENSMUSG00000020333	4660.85
Acsf2	ENSMUSG00000076435	68.32		Acss1	ENSMUSG00000027452	4.84
Acsf3	ENSMUSG00000015016	395.23		Acss2	ENSMUSG00000027605	808.09
Acsl1	ENSMUSG00000018796	1836.65		Acss3	ENSMUSG00000035948	55.3
Acsl3	ENSMUSG00000032883	3493.05		Acta1	ENSMUSG00000031972	16.89
Acsl4	ENSMUSG00000031278	676.56		Acta2	ENSMUSG00000035783	43.68
Acsl5	ENSMUSG00000024981	143.25		Actb	ENSMUSG00000029580	7626.21
Acsl6	ENSMUSG00000020333	4643.72		Actc1	ENSMUSG00000068614	14.4
Acss1	ENSMUSG00000027452	4.62		Actg1	ENSMUSG00000062825	1202.75
Acss2	ENSMUSG00000027605	763.18		Actl6a	ENSMUSG00000027671	552.41
Acss3	ENSMUSG00000035948	53.75		Actl6b	ENSMUSG00000029712	258.7
Acta1	ENSMUSG00000031972	15.71		Actn1	ENSMUSG00000015143	694.61
Acta2	ENSMUSG00000035783	51.09		Actn2	ENSMUSG00000052374	7.01
Actb	ENSMUSG00000029580	8017.51		Actn4	ENSMUSG00000054808	2324.79
Actc1	ENSMUSG00000068614	14.15		Actr10	ENSMUSG00000021076	1448.49
Actg1	ENSMUSG00000062825	1225		Actr1a	ENSMUSG00000025228	2072.4
Actl6a	ENSMUSG00000027671	550.66		Actr1b	ENSMUSG00000037351	1666.34
Actl6b	ENSMUSG00000029712	262.56		Actr2	ENSMUSG00000020152	1909.71
Actn1	ENSMUSG00000015143	708.54		Actr3	ENSMUSG00000026341	1280.25
Actn2	ENSMUSG00000052374	8.71		Actr3b	ENSMUSG00000056367	397.85
Actn3	ENSMUSG00000006457	4.48		Actr5	ENSMUSG00000037761	281.36
Actn4	ENSMUSG00000054808	2345.91		Actr6	ENSMUSG00000019948	190.51
Actr10	ENSMUSG00000021076	1425.13		Actr8	ENSMUSG00000015971	824.77
Actr1a	ENSMUSG00000025228	2018.45		Actrt3	ENSMUSG00000037737	8.12
Actr1b	ENSMUSG00000037351	1623.73		Acvr1	ENSMUSG00000026836	240.72
Actr2	ENSMUSG00000020152	1944.96		Acvr1b	ENSMUSG00000000532	1401.77
Actr3	ENSMUSG00000026341	1281.59		Acvr1c	ENSMUSG00000026834	4.5
Actr3b	ENSMUSG00000056367	370.09		Acvr2a	ENSMUSG00000052155	775.03
Actr5	ENSMUSG00000037761	281.06		Acvr2b	ENSMUSG00000061393	742.78
Actr6	ENSMUSG00000019948	198.29		Acvrl1	ENSMUSG00000000530	100.39
Actr8	ENSMUSG00000015971	834.12		Acy1	ENSMUSG00000023262	144.59
Actrt3	ENSMUSG00000037737	8.45		Acy3	ENSMUSG00000024866	5.75
Acvr1	ENSMUSG00000026836	239.98		Acyp1	ENSMUSG00000008822	122.88
Acvr1b	ENSMUSG00000000532	1397.63		Acyp2	ENSMUSG00000060923	48.38
Acvr2a	ENSMUSG00000052155	839.19		Adal	ENSMUSG00000027259	924.99
Acvr2b	ENSMUSG00000061393	818.11		Adam10	ENSMUSG00000054693	1029.1
Acvrl1	ENSMUSG00000000530	91.82		Adam11	ENSMUSG00000020926	926.44
Acy1	ENSMUSG00000023262	140.32		Adam12	ENSMUSG00000054555	32.23
Acy3	ENSMUSG00000024866	6.17		Adam15	ENSMUSG00000028041	452.91
Acyp1	ENSMUSG00000008822	134.05		Adam17	ENSMUSG00000052593	423.88
Acyp2	ENSMUSG00000060923	49.18		Adam19	ENSMUSG00000011256	75.98
Adal	ENSMUSG00000027259	973.81		Adam1a	ENSMUSG00000072647	200.49
Adam10	ENSMUSG00000054693	1053.36		Adam21	ENSMUSG00000008438	17.62
Adam11	ENSMUSG00000020926	789.35		Adam22	ENSMUSG00000040537	1904.53
Adam12	ENSMUSG00000054555	31.71		Adam23	ENSMUSG00000025964	1248.99
Adam15	ENSMUSG00000028041	432.25		Adam32	ENSMUSG00000037437	107.39
Adam17	ENSMUSG00000052593	427.47		Adam4	ENSMUSG00000072972	70.76
Adam19	ENSMUSG00000011256	71.25		Adam5	ENSMUSG00000031554	19.06
Adam1a	ENSMUSG00000072647	197.4		Adam8	ENSMUSG00000025473	102.72
Adam21	ENSMUSG00000008438	14.85		Adam9	ENSMUSG00000031555	2081.76
Adam22	ENSMUSG00000040537	1928.02		Adamts1	ENSMUSG00000022893	373.87
Adam23	ENSMUSG00000025964	1241.41		Adamts10	ENSMUSG00000024299	320.17
Adam32	ENSMUSG00000037437	110.83		Adamts12	ENSMUSG00000047497	19.22
Adam4	ENSMUSG00000072972	77.12		Adamts15	ENSMUSG00000033453	49.33
Adam5	ENSMUSG00000031554	15.52		Adamts16	ENSMUSG00000049538	45.25
Adam8	ENSMUSG00000025473	114.77		Adamts17	ENSMUSG00000058145	30.96
Adam9	ENSMUSG00000031555	2072.29		Adamts18	ENSMUSG00000053399	185.3
Adamts1	ENSMUSG00000022893	358.19		Adamts19	ENSMUSG00000053441	21.84
Adamts10	ENSMUSG00000024299	291.77		Adamts2	ENSMUSG00000036545	34.25
Adamts12	ENSMUSG00000047497	18.66		Adamts20	ENSMUSG00000022449	23.9
Adamts15	ENSMUSG00000033453	44.33		Adamts3	ENSMUSG00000043635	1310.55
Adamts16	ENSMUSG00000049538	36.15		Adamts4	ENSMUSG00000006403	40.27
Adamts17	ENSMUSG00000058145	31.23		Adamts5	ENSMUSG00000022894	584.27
Adamts18	ENSMUSG00000053399	169.34		Adamts6	ENSMUSG00000046169	82.81
Adamts19	ENSMUSG00000053441	13.52		Adamts7	ENSMUSG00000032363	20.13
Adamts2	ENSMUSG00000036545	32.98		Adamts8	ENSMUSG00000031994	7.31
Adamts20	ENSMUSG00000022449	23.01		Adamts9	ENSMUSG00000030022	36.95
Adamts3	ENSMUSG00000043635	1257.63		Adamtsl1	ENSMUSG00000066113	469.24
Adamts4	ENSMUSG00000006403	31.1		Adamtsl2	ENSMUSG00000036040	146.28
Adamts5	ENSMUSG00000022894	662.8		Adamtsl3	ENSMUSG00000070469	16.03
Adamts6	ENSMUSG00000046169	78.68		Adamtsl4	ENSMUSG00000015850	118.48
Adamts7	ENSMUSG00000032363	13.87		Adamtsl5	ENSMUSG00000043822	269.53
Adamts8	ENSMUSG00000031994	8.22		Adap1	ENSMUSG00000056413	225.7
Adamts9	ENSMUSG00000030022	27.18		Adap2	ENSMUSG00000020709	19.89
Adamtsl1	ENSMUSG00000066113	473.7		Adar	ENSMUSG00000027951	1983.31
Adamtsl2	ENSMUSG00000036040	145.76		Adarb1	ENSMUSG00000020262	4037.75
Adamtsl3	ENSMUSG00000070469	16.81		Adarb2	ENSMUSG00000052551	293.75
Adamtsl4	ENSMUSG00000015850	107.82		Adat1	ENSMUSG00000031949	172.49
Adamtsl5	ENSMUSG00000043822	254.34		Adat2	ENSMUSG00000019808	65.26
Adap1	ENSMUSG00000056413	216.33		Adat3	ENSMUSG00000035370	112.05
Adap2	ENSMUSG00000020709	18.53		Adck1	ENSMUSG00000021044	240.73
Adar	ENSMUSG00000027951	2072.86		Adck2	ENSMUSG00000046947	271
Adarb1	ENSMUSG00000020262	4023.24		Adck5	ENSMUSG00000022550	216.39
Adarb2	ENSMUSG00000052551	317.65		Adcy1	ENSMUSG00000020431	8695.9
Adat1	ENSMUSG00000031949	176.22		Adcy10	ENSMUSG00000026567	14.9
Adat2	ENSMUSG00000019808	67.16		Adcy2	ENSMUSG00000021536	971.48
Adat3	ENSMUSG00000035370	102.88		Adcy3	ENSMUSG00000020654	216.6
Adck1	ENSMUSG00000021044	245.7		Adcy4	ENSMUSG00000022220	17.43
Adck2	ENSMUSG00000046947	289.8		Adcy5	ENSMUSG00000022840	966.94
Adck5	ENSMUSG00000022550	208.27		Adcy6	ENSMUSG00000022994	3017.53
Adcy1	ENSMUSG00000020431	8849.64		Adcy7	ENSMUSG00000031659	29.64
Adcy10	ENSMUSG00000026567	13.84		Adcy8	ENSMUSG00000022376	420.48
Adcy2	ENSMUSG00000021536	972.63		Adcy9	ENSMUSG00000005580	457.14
Adcy3	ENSMUSG00000020654	221.97		Adcyap1	ENSMUSG00000024256	37.3
Adcy4	ENSMUSG00000022220	16.02		Adcyap1r1	ENSMUSG00000029778	149.39
Adcy5	ENSMUSG00000022840	962.71		Add1	ENSMUSG00000029106	4846.46
Adcy6	ENSMUSG00000022994	2941.83		Add2	ENSMUSG00000030000	1594.25
Adcy7	ENSMUSG00000031659	32.73		Add3	ENSMUSG00000025026	2987.23
Adcy8	ENSMUSG00000022376	407.25		Adgb	ENSMUSG00000050994	6.26
Adcy9	ENSMUSG00000005580	451.89		Adgra1	ENSMUSG00000025475	546.03
Adcyap1	ENSMUSG00000024256	33.62		Adgra2	ENSMUSG00000031486	709.4
Adcyap1r1	ENSMUSG00000029778	144.61		Adgra3	ENSMUSG00000029090	174.31
Add1	ENSMUSG00000029106	4961.87		Adgrb1	ENSMUSG00000034730	1803.09
Add2	ENSMUSG00000030000	1581.4		Adgrb2	ENSMUSG00000028782	885.41
Add3	ENSMUSG00000025026	2909.79		Adgrb3	ENSMUSG00000033569	1443.05
Adgb	ENSMUSG00000050994	4.66		Adgre1	ENSMUSG00000004730	4.55
Adgra1	ENSMUSG00000025475	533.25		Adgre5	ENSMUSG00000002885	41.95
Adgra2	ENSMUSG00000031486	656.4		Adgrf2	ENSMUSG00000057899	57.56
Adgra3	ENSMUSG00000029090	169.64		Adgrf4	ENSMUSG00000023918	47.13
Adgrb1	ENSMUSG00000034730	1691.43		Adgrf5	ENSMUSG00000056492	240.69
Adgrb2	ENSMUSG00000028782	819.65		Adgrg1	ENSMUSG00000031785	160.94
Adgrb3	ENSMUSG00000033569	1450.83		Adgrg2	ENSMUSG00000031298	17.22
Adgre1	ENSMUSG00000004730	5.98		Adgrg3	ENSMUSG00000060470	4.1
Adgre5	ENSMUSG00000002885	41.52		Adgrg6	ENSMUSG00000039116	41.39
Adgrf2	ENSMUSG00000057899	56.79		Adgrl1	ENSMUSG00000013033	3724.96
Adgrf4	ENSMUSG00000023918	43.23		Adgrl2	ENSMUSG00000028184	1467.56
Adgrf5	ENSMUSG00000056492	238.24		Adgrl3	ENSMUSG00000037605	1698.24
Adgrg1	ENSMUSG00000031785	150.65		Adgrl4	ENSMUSG00000039167	80.27
Adgrg2	ENSMUSG00000031298	16.29		Adgrv1	ENSMUSG00000069170	10622
Adgrg6	ENSMUSG00000039116	35.7		Adh5	ENSMUSG00000028138	587.74
Adgrl1	ENSMUSG00000013033	3424.19		Adh6b	ENSMUSG00000074206	5.85
Adgrl2	ENSMUSG00000028184	1430.45		Adhfe1	ENSMUSG00000025911	64.66
Adgrl3	ENSMUSG00000037605	1671.64		Adi1	ENSMUSG00000020629	179.84
Adgrl4	ENSMUSG00000039167	85.39		Adig	ENSMUSG00000044405	7.77
Adgrv1	ENSMUSG00000069170	10721.5		Adipor1	ENSMUSG00000026457	8434.55
Adh5	ENSMUSG00000028138	574.79		Adipor2	ENSMUSG00000030168	972.84
Adh6b	ENSMUSG00000074206	6.21		Adk	ENSMUSG00000039197	277.56
Adhfe1	ENSMUSG00000025911	51.92		Adm	ENSMUSG00000030790	7.23
Adi1	ENSMUSG00000020629	188.68		Adnp	ENSMUSG00000051149	327.15
Adig	ENSMUSG00000044405	10.12		Adnp2	ENSMUSG00000053950	896.22
Adipor1	ENSMUSG00000026457	8947.64		Ado	ENSMUSG00000057134	715.33
Adipor2	ENSMUSG00000030168	961.37		Adora1	ENSMUSG00000042429	804.31
Adk	ENSMUSG00000039197	261.53		Adora2a	ENSMUSG00000020178	9.4
Adm	ENSMUSG00000030790	7.1		Adora2b	ENSMUSG00000018500	24.58
Adnp	ENSMUSG00000051149	314.1		Adpgk	ENSMUSG00000025236	342.54
Adnp2	ENSMUSG00000053950	891.22		Adprh	ENSMUSG00000002844	659.72
Ado	ENSMUSG00000057134	738.95		Adprhl1	ENSMUSG00000031448	54.75
Adora1	ENSMUSG00000042429	749.4		Adprhl2	ENSMUSG00000042558	315.63
Adora2a	ENSMUSG00000020178	8.44		Adprm	ENSMUSG00000020910	170.53
Adora2b	ENSMUSG00000018500	26.89		Adra1a	ENSMUSG00000045875	54.15
Adpgk	ENSMUSG00000025236	347.92		Adra1b	ENSMUSG00000050541	35.75
Adprh	ENSMUSG00000002844	713.2		Adra1d	ENSMUSG00000027335	79.37
Adprhl1	ENSMUSG00000031448	47.66		Adra2a	ENSMUSG00000033717	462.25
Adprhl2	ENSMUSG00000042558	305.71		Adra2b	ENSMUSG00000058620	16.51
Adprm	ENSMUSG00000020910	170.74		Adra2c	ENSMUSG00000045318	114.48
Adra1a	ENSMUSG00000045875	48.08		Adrb1	ENSMUSG00000035283	548.18
Adra1b	ENSMUSG00000050541	36.26		Adrb2	ENSMUSG00000045730	23.19
Adra1d	ENSMUSG00000027335	77.81		Adrm1	ENSMUSG00000039041	398.58
Adra2a	ENSMUSG00000033717	452.34		Adsl	ENSMUSG00000022407	397.85
Adra2b	ENSMUSG00000058620	20.16		Adss	ENSMUSG00000015961	369.66
Adra2c	ENSMUSG00000045318	124.15		Adssl1	ENSMUSG00000011148	274.06
Adrb1	ENSMUSG00000035283	539.04		Aebp1	ENSMUSG00000020473	70.09
Adrb2	ENSMUSG00000045730	26.81		Aebp2	ENSMUSG00000030232	1126.04
Adrm1	ENSMUSG00000039041	386.94		Aen	ENSMUSG00000030609	180.91
Adsl	ENSMUSG00000022407	416.82		Aes	ENSMUSG00000054452	3051.32
Adss	ENSMUSG00000015961	363.43		AF357399	ENSMUSG00000077711	5.21
Adssl1	ENSMUSG00000011148	260.33		AF529169	ENSMUSG00000039313	42.59
Aebp1	ENSMUSG00000020473	69.06		Afap1	ENSMUSG00000029094	688.19
Aebp2	ENSMUSG00000030232	1091.3		Afap1l1	ENSMUSG00000033032	120.59
Aen	ENSMUSG00000030609	178.83		Afap1l2	ENSMUSG00000025083	27.72
Aes	ENSMUSG00000054452	3075.2		Afdn	ENSMUSG00000068036	2391.13
AF357399	ENSMUSG00000077711	4.3		Aff1	ENSMUSG00000029313	6269.82
AF529169	ENSMUSG00000039313	35.67		Aff2	ENSMUSG00000031189	181.33
Afap1	ENSMUSG00000029094	656.73		Aff3	ENSMUSG00000037138	669.85
Afap1l1	ENSMUSG00000033032	118.82		Aff4	ENSMUSG00000049470	6388.15
Afap1l2	ENSMUSG00000025083	27.45		Afg1l	ENSMUSG00000038302	189.51
Afdn	ENSMUSG00000068036	2384.77		Afg3l1	ENSMUSG00000031967	733.03
Aff1	ENSMUSG00000029313	6174.75		Afg3l2	ENSMUSG00000024527	749.26
Aff2	ENSMUSG00000031189	177.65		Afmid	ENSMUSG00000017718	31.83
Aff3	ENSMUSG00000037138	655.02		Aftph	ENSMUSG00000049659	1699.51
Aff4	ENSMUSG00000049470	6326.84		Aga	ENSMUSG00000031521	56.99
Afg1l	ENSMUSG00000038302	197.96		Agap1	ENSMUSG00000055013	7313.66
Afg3l1	ENSMUSG00000031967	768.78		Agap2	ENSMUSG00000025422	1541
Afg3l2	ENSMUSG00000024527	743.21		Agap3	ENSMUSG00000023353	1629.85
Afmid	ENSMUSG00000017718	29.44		Agbl2	ENSMUSG00000040812	8.24
Aftph	ENSMUSG00000049659	1776.08		Agbl3	ENSMUSG00000038836	311.85
Aga	ENSMUSG00000031521	57.99		Agbl4	ENSMUSG00000061298	27.6
Agap1	ENSMUSG00000055013	7352.22		Agbl5	ENSMUSG00000029165	629.56
Agap2	ENSMUSG00000025422	1477.95		Ager	ENSMUSG00000015452	38.57
Agap3	ENSMUSG00000023353	1525.81		Agfg1	ENSMUSG00000026159	1369.26
Agbl2	ENSMUSG00000040812	5.92		Agfg2	ENSMUSG00000029722	183.93
Agbl3	ENSMUSG00000038836	319.6		Aggf1	ENSMUSG00000021681	1175.54
Agbl4	ENSMUSG00000061298	27.35		Agk	ENSMUSG00000029916	226.46
Agbl5	ENSMUSG00000029165	672.56		Agl	ENSMUSG00000033400	898.66
Ager	ENSMUSG00000015452	32.19		Agmo	ENSMUSG00000050103	15.29
Agfg1	ENSMUSG00000026159	1363.81		Ago1	ENSMUSG00000041530	1527.69
Agfg2	ENSMUSG00000029722	170.92		Ago2	ENSMUSG00000036698	3831.72
Aggf1	ENSMUSG00000021681	1180.73		Ago3	ENSMUSG00000028842	2201.75
Agk	ENSMUSG00000029916	223.72		Ago4	ENSMUSG00000042500	458.47
Agl	ENSMUSG00000033400	914.71		Agpat1	ENSMUSG00000034254	813.63
Agmo	ENSMUSG00000050103	13.99		Agpat2	ENSMUSG00000026922	11.91
Ago1	ENSMUSG00000041530	1476.15		Agpat3	ENSMUSG00000001211	26494.8
Ago2	ENSMUSG00000036698	3768.31		Agpat4	ENSMUSG00000023827	94.36
Ago3	ENSMUSG00000028842	2324.26		Agpat5	ENSMUSG00000031467	1596.08
Ago4	ENSMUSG00000042500	461.35		Agps	ENSMUSG00000042410	808.12
Agpat1	ENSMUSG00000034254	875.71		Agr2	ENSMUSG00000020581	15.08
Agpat2	ENSMUSG00000026922	12.18		Agrn	ENSMUSG00000041936	1812.91
Agpat3	ENSMUSG00000001211	26817.9		Agt	ENSMUSG00000031980	86.06
Agpat4	ENSMUSG00000023827	92.63		Agtpbp1	ENSMUSG00000021557	5763.54
Agpat5	ENSMUSG00000031467	1608.93		Agtr2	ENSMUSG00000068122	6.37
Agps	ENSMUSG00000042410	808.65		Agtrap	ENSMUSG00000029007	727.83
Agr2	ENSMUSG00000020581	15.03		Ahctf1	ENSMUSG00000026491	1942.47
Agrn	ENSMUSG00000041936	1655.24		Ahcy	ENSMUSG00000027597	136.27
Agt	ENSMUSG00000031980	94.09		Ahcyl1	ENSMUSG00000027893	6104.86
Agtpbp1	ENSMUSG00000021557	5822.02		Ahcyl2	ENSMUSG00000029772	1289.89
Agtr2	ENSMUSG00000068122	5.89		Ahdc1	ENSMUSG00000037692	1877.66
Agtrap	ENSMUSG00000029007	746.67		Ahi1	ENSMUSG00000019986	3502.76
Ahctf1	ENSMUSG00000026491	1922.92		Ahnak	ENSMUSG00000069833	1105.88
Ahcy	ENSMUSG00000027597	138.29		Ahnak2	ENSMUSG00000072812	376.25
Ahcyl1	ENSMUSG00000027893	6010.91		Ahr	ENSMUSG00000019256	1021.58
Ahcyl2	ENSMUSG00000029772	1244.88		Ahrr	ENSMUSG00000021575	501.84
Ahdc1	ENSMUSG00000037692	1739.55		Ahsa1	ENSMUSG00000021037	531.8
Ahi1	ENSMUSG00000019986	3604.93		Ahsa2	ENSMUSG00000020288	324.61
Ahnak	ENSMUSG00000069833	1048.18		AI314180	ENSMUSG00000050812	2737.26
Ahnak2	ENSMUSG00000072812	363.81		AI413582	ENSMUSG00000062753	140.83
Ahr	ENSMUSG00000019256	973.39		AI429214	ENSMUSG00000074384	55.93
Ahrr	ENSMUSG00000021575	626.83		AI464131	ENSMUSG00000046312	47.72
Ahsa1	ENSMUSG00000021037	539.48		AI467606	ENSMUSG00000045165	4.6
Ahsa2	ENSMUSG00000020288	324.82		AI480526	ENSMUSG00000090086	1359.11
AI314180	ENSMUSG00000050812	2727.19		AI504432	ENSMUSG00000056145	353.51
AI413582	ENSMUSG00000062753	135.76		AI506816	ENSMUSG00000105987	26.34
AI429214	ENSMUSG00000074384	48.69		AI507597	ENSMUSG00000073731	5.77
AI464131	ENSMUSG00000046312	47.47		AI593442	ENSMUSG00000078307	781.84
AI467606	ENSMUSG00000045165	7.25		AI597479	ENSMUSG00000010290	544.81
AI480526	ENSMUSG00000090086	1350.98		AI606181	ENSMUSG00000074873	84.81
AI504432	ENSMUSG00000056145	361.28		AI661453	ENSMUSG00000034382	5.32
AI506816	ENSMUSG00000105987	25.9		AI837181	ENSMUSG00000047423	455.58
AI507597	ENSMUSG00000073731	7.68		AI846148	ENSMUSG00000024970	256.73
AI593442	ENSMUSG00000078307	779.96		AI847159	ENSMUSG00000084826	1312.12
AI597479	ENSMUSG00000010290	589.24		AI854703	ENSMUSG00000053297	118.26
AI606181	ENSMUSG00000074873	81.55		AI987944	ENSMUSG00000056383	140.69
AI661453	ENSMUSG00000034382	4.09		Aida	ENSMUSG00000042901	423.82
AI837181	ENSMUSG00000047423	438.73		Aif1l	ENSMUSG00000001864	158.33
AI839979	ENSMUSG00000107355	5.25		Aifm1	ENSMUSG00000036932	373.31
AI846148	ENSMUSG00000024970	257.49		Aifm2	ENSMUSG00000020085	177.83
AI847159	ENSMUSG00000084826	1257.89		Aifm3	ENSMUSG00000022763	76.06
AI854703	ENSMUSG00000053297	116.71		Aig1	ENSMUSG00000019806	575.93
AI987944	ENSMUSG00000056383	130.42		Aim2	ENSMUSG00000037860	18.77
Aida	ENSMUSG00000042901	425.46		Aimp1	ENSMUSG00000028029	328.87
Aif1l	ENSMUSG00000001864	151.05		Aimp2	ENSMUSG00000029610	126.42
Aifm1	ENSMUSG00000036932	364.5		Aip	ENSMUSG00000024847	164.53
Aifm2	ENSMUSG00000020085	172.42		Aipl1	ENSMUSG00000040554	7314.94
Aifm3	ENSMUSG00000022763	72.33		Airn	ENSMUSG00000078247	168.85
Aig1	ENSMUSG00000019806	604.74		Ajap1	ENSMUSG00000039546	127.17
Aim2	ENSMUSG00000037860	17.06		Ajuba	ENSMUSG00000022178	107.64
Aimp1	ENSMUSG00000028029	339.37		Ak1	ENSMUSG00000026817	630.61
Aimp2	ENSMUSG00000029610	134.81		Ak2	ENSMUSG00000028792	213.22
Aip	ENSMUSG00000024847	173.7		Ak3	ENSMUSG00000024782	579.66
Aipl1	ENSMUSG00000040554	7370.96		Ak3l2-ps	ENSMUSG00000081957	8.21
Airn	ENSMUSG00000078247	157		Ak4	ENSMUSG00000028527	515.29
Ajap1	ENSMUSG00000039546	120.32		Ak5	ENSMUSG00000039058	68.08
Ajuba	ENSMUSG00000022178	103.89		Ak6	ENSMUSG00000078941	75.76
Ak1	ENSMUSG00000026817	642.24		Ak7	ENSMUSG00000041323	9.25
Ak2	ENSMUSG00000028792	212.82		Ak8	ENSMUSG00000026807	5.37
Ak3	ENSMUSG00000024782	563.32		Ak9	ENSMUSG00000091415	4.18
Ak3l2-ps	ENSMUSG00000081957	9.04		Akain1	ENSMUSG00000091636	209.96
Ak4	ENSMUSG00000028527	603.08		Akap1	ENSMUSG00000018428	1458.53
Ak5	ENSMUSG00000039058	69.97		Akap10	ENSMUSG00000047804	1063.31
Ak6	ENSMUSG00000078941	76.44		Akap11	ENSMUSG00000022016	5572.05
Ak7	ENSMUSG00000041323	10.88		Akap12	ENSMUSG00000038587	1135.53
Ak8	ENSMUSG00000026807	4.63		Akap13	ENSMUSG00000066406	1668.63
Akain1	ENSMUSG00000091636	201.7		Akap17b	ENSMUSG00000059708	553.72
Akap1	ENSMUSG00000018428	1439.04		Akap5	ENSMUSG00000021057	95.81
Akap10	ENSMUSG00000047804	1144.78		Akap6	ENSMUSG00000061603	3581.72
Akap11	ENSMUSG00000022016	5679.08		Akap7	ENSMUSG00000039166	654.62
Akap12	ENSMUSG00000038587	1024.18		Akap8	ENSMUSG00000024045	1986.02
Akap13	ENSMUSG00000066406	1605.48		Akap8l	ENSMUSG00000002625	1268.16
Akap17b	ENSMUSG00000059708	550.33		Akap9	ENSMUSG00000040407	3857.68
Akap5	ENSMUSG00000021057	92.39		Akip1	ENSMUSG00000031023	29.29
Akap6	ENSMUSG00000061603	3715.05		Akirin1	ENSMUSG00000023075	438.49
Akap7	ENSMUSG00000039166	652.5		Akirin2	ENSMUSG00000028291	715.5
Akap8	ENSMUSG00000024045	1895.97		Akna	ENSMUSG00000039158	1171.51
Akap8l	ENSMUSG00000002625	1263.45		Akp-ps1	ENSMUSG00000101940	7.81
Akap9	ENSMUSG00000040407	3958.17		Akr1a1	ENSMUSG00000028692	1815.63
Akip1	ENSMUSG00000031023	26.74		Akr1b10	ENSMUSG00000061758	42.72
Akirin1	ENSMUSG00000023075	450.2		Akr1b3	ENSMUSG00000001642	153.01
Akirin2	ENSMUSG00000028291	722.3		Akr1b8	ENSMUSG00000029762	11.73
Akna	ENSMUSG00000039158	1148.77		Akr1c14	ENSMUSG00000033715	4.21
Akp-ps1	ENSMUSG00000101940	7.18		Akr1e1	ENSMUSG00000045410	764.05
Akr1a1	ENSMUSG00000028692	1788.64		Akr7a5	ENSMUSG00000028743	168.59
Akr1b10	ENSMUSG00000061758	43.26		Akt1	ENSMUSG00000001729	1309.14
Akr1b3	ENSMUSG00000001642	152.91		Akt1s1	ENSMUSG00000011096	315.76
Akr1b8	ENSMUSG00000029762	8.85		Akt2	ENSMUSG00000004056	621.95
Akr1e1	ENSMUSG00000045410	800.7		Akt2-ps	ENSMUSG00000084347	4.23
Akr7a5	ENSMUSG00000028743	173.78		Akt3	ENSMUSG00000019699	4009
Akt1	ENSMUSG00000001729	1236.48		Aktip	ENSMUSG00000031667	1474.24
Akt1s1	ENSMUSG00000011096	296.38		AL450321.1	ENSMUSG00000113366	23.61
Akt2	ENSMUSG00000004056	636.73		AL590503.1	ENSMUSG00000113216	217.73
Akt2-ps	ENSMUSG00000084347	5.12		AL591207.3	ENSMUSG00000113581	17.48
Akt3	ENSMUSG00000019699	3848.96		AL591582.1	ENSMUSG00000113585	18.84
Aktip	ENSMUSG00000031667	1398.87		AL645643.1	ENSMUSG00000112944	12.62
AL450321.1	ENSMUSG00000113366	20.51		AL645664.1	ENSMUSG00000113965	12.64
AL590503.1	ENSMUSG00000113216	203.86		AL645745.1	ENSMUSG00000113515	34.72
AL591207.3	ENSMUSG00000113581	19.33		AL645783.1	ENSMUSG00000113119	4.44
AL591582.1	ENSMUSG00000113585	15.55		AL645797.1	ENSMUSG00000113710	15.78
AL645643.1	ENSMUSG00000112944	12.62		AL714025.1	ENSMUSG00000113440	179.53
AL645664.1	ENSMUSG00000113965	15.19		Alad	ENSMUSG00000028393	212.18
AL645745.1	ENSMUSG00000113515	30.89		Alas1	ENSMUSG00000032786	465.53
AL645783.1	ENSMUSG00000113119	4.11		Alcam	ENSMUSG00000022636	304.89
AL645797.1	ENSMUSG00000113710	16.54		Aldh16a1	ENSMUSG00000007833	190.65
AL714025.1	ENSMUSG00000113440	173.93		Aldh18a1	ENSMUSG00000025007	394.74
Alad	ENSMUSG00000028393	206.39		Aldh1a1	ENSMUSG00000053279	495.29
Alas1	ENSMUSG00000032786	456.65		Aldh1a3	ENSMUSG00000015134	7.75
Alcam	ENSMUSG00000022636	301.28		Aldh1a7	ENSMUSG00000024747	41.69
Aldh16a1	ENSMUSG00000007833	180.96		Aldh1b1	ENSMUSG00000035561	14.7
Aldh18a1	ENSMUSG00000025007	377.9		Aldh1l1	ENSMUSG00000030088	175.25
Aldh1a1	ENSMUSG00000053279	445.87		Aldh1l2	ENSMUSG00000020256	118.53
Aldh1a3	ENSMUSG00000015134	7		Aldh2	ENSMUSG00000029455	445.52
Aldh1a7	ENSMUSG00000024747	39.39		Aldh3a2	ENSMUSG00000010025	761.37
Aldh1b1	ENSMUSG00000035561	13.17		Aldh3b1	ENSMUSG00000024885	21.02
Aldh1l1	ENSMUSG00000030088	162.06		Aldh4a1	ENSMUSG00000028737	191.06
Aldh1l2	ENSMUSG00000020256	111.32		Aldh5a1	ENSMUSG00000035936	658.4
Aldh2	ENSMUSG00000029455	479.02		Aldh6a1	ENSMUSG00000021238	403.73
Aldh3a2	ENSMUSG00000010025	773.18		Aldh7a1	ENSMUSG00000053644	1038.02
Aldh3b1	ENSMUSG00000024885	17.6		Aldh8a1	ENSMUSG00000037542	5.92
Aldh4a1	ENSMUSG00000028737	185.25		Aldh9a1	ENSMUSG00000026687	490.12
Aldh5a1	ENSMUSG00000035936	686.52		Aldoa	ENSMUSG00000030695	25609.9
Aldh6a1	ENSMUSG00000021238	410.32		Aldoart1	ENSMUSG00000059343	7.16
Aldh7a1	ENSMUSG00000053644	1063.92		Aldob	ENSMUSG00000028307	5.14
Aldh8a1	ENSMUSG00000037542	5.89		Aldoc	ENSMUSG00000017390	4322.5
Aldh9a1	ENSMUSG00000026687	496.58		Alg1	ENSMUSG00000039427	296.59
Aldoa	ENSMUSG00000030695	27479.3		Alg10b	ENSMUSG00000075470	1464.92
Aldoart1	ENSMUSG00000059343	8.1		Alg11	ENSMUSG00000063362	957.06
Aldob	ENSMUSG00000028307	7.18		Alg12	ENSMUSG00000035845	194.73
Aldoc	ENSMUSG00000017390	4485.37		Alg13	ENSMUSG00000041718	210.51
Alg1	ENSMUSG00000039427	305.18		Alg14	ENSMUSG00000039887	127.95
Alg10b	ENSMUSG00000075470	1600.02		Alg2	ENSMUSG00000039740	1485.16
Alg11	ENSMUSG00000063362	1011.13		Alg3	ENSMUSG00000033809	128.55
Alg12	ENSMUSG00000035845	212.73		Alg5	ENSMUSG00000036632	139.69
Alg13	ENSMUSG00000041718	200.86		Alg6	ENSMUSG00000073792	319.96
Alg14	ENSMUSG00000039887	127.21		Alg8	ENSMUSG00000035704	47.83
Alg2	ENSMUSG00000039740	1441.11		Alg9	ENSMUSG00000032059	259.18
Alg3	ENSMUSG00000033809	128.27		Alk	ENSMUSG00000055471	162.75
Alg5	ENSMUSG00000036632	139.38		Alkal2	ENSMUSG00000054204	5.55
Alg6	ENSMUSG00000073792	316.97		Alkbh1	ENSMUSG00000079036	461.99
Alg8	ENSMUSG00000035704	53.85		Alkbh2	ENSMUSG00000044339	57.65
Alg9	ENSMUSG00000032059	266.38		Alkbh3	ENSMUSG00000040174	302.83
Alk	ENSMUSG00000055471	162.87		Alkbh4	ENSMUSG00000039754	144.03
Alkbh1	ENSMUSG00000079036	467.7		Alkbh5	ENSMUSG00000042650	4214.41
Alkbh2	ENSMUSG00000044339	54.18		Alkbh6	ENSMUSG00000042831	344.08
Alkbh3	ENSMUSG00000040174	319.32		Alkbh7	ENSMUSG00000002661	213.95
Alkbh4	ENSMUSG00000039754	138.5		Alkbh8	ENSMUSG00000025899	707.67
Alkbh5	ENSMUSG00000042650	4371.44		Alms1	ENSMUSG00000063810	2364.92
Alkbh6	ENSMUSG00000042831	330.57		Alms1-ps1	ENSMUSG00000090256	35.57
Alkbh7	ENSMUSG00000002661	218.73		Alms1-ps2	ENSMUSG00000090098	29.04
Alkbh8	ENSMUSG00000025899	725.61		Alox12b	ENSMUSG00000032807	24.8
Alms1	ENSMUSG00000063810	2426.45		Alox5ap	ENSMUSG00000060063	41.15
Alms1-ps1	ENSMUSG00000090256	45.19		Alox8	ENSMUSG00000020891	13.64
Alms1-ps2	ENSMUSG00000090098	30.65		Aloxe3	ENSMUSG00000020892	50.58
Alox12b	ENSMUSG00000032807	25.46		Alpk1	ENSMUSG00000028028	53.42
Alox5ap	ENSMUSG00000060063	50.59		Alpk2	ENSMUSG00000032845	162.03
Alox8	ENSMUSG00000020891	12.4		Alpk3	ENSMUSG00000038763	14.33
Aloxe3	ENSMUSG00000020892	45.5		Alpl	ENSMUSG00000028766	3203.69
Alpk1	ENSMUSG00000028028	57.03		Als2	ENSMUSG00000026024	1753.12
Alpk2	ENSMUSG00000032845	164.28		Als2cl	ENSMUSG00000044037	20.65
Alpk3	ENSMUSG00000038763	14.22		Alyref	ENSMUSG00000025134	607.17
Alpl	ENSMUSG00000028766	3341.2		Alyref2	ENSMUSG00000060244	96.6
Als2	ENSMUSG00000026024	1769.91		Amacr	ENSMUSG00000022244	154.49
Als2cl	ENSMUSG00000044037	20.03		Ambra1	ENSMUSG00000040506	1434.58
Alyref	ENSMUSG00000025134	635.85		Amd-ps3	ENSMUSG00000060096	4.67
Alyref2	ENSMUSG00000060244	101.47		Amd1	ENSMUSG00000075232	835.03
Amacr	ENSMUSG00000022244	164.26		Amd2	ENSMUSG00000063953	4.65
Ambra1	ENSMUSG00000040506	1452.62		Amdhd2	ENSMUSG00000036820	207.91
Amd-ps3	ENSMUSG00000060096	4.98		Amer1	ENSMUSG00000050332	521.68
Amd1	ENSMUSG00000075232	822.61		Amer2	ENSMUSG00000021986	5715.4
Amdhd2	ENSMUSG00000036820	212.37		Amer3	ENSMUSG00000045174	88.24
Amer1	ENSMUSG00000050332	489.27		Amfr	ENSMUSG00000031751	2184.04
Amer2	ENSMUSG00000021986	5753.51		Amh	ENSMUSG00000035262	71.94
Amer3	ENSMUSG00000045174	89.94		Amhr2	ENSMUSG00000023047	10.54
Amfr	ENSMUSG00000031751	2233.62		Amigo1	ENSMUSG00000050947	950.2
Amh	ENSMUSG00000035262	69.44		Amigo2	ENSMUSG00000048218	1011.81
Amhr2	ENSMUSG00000023047	11.2		Amigo3	ENSMUSG00000032593	34.18
Amigo1	ENSMUSG00000050947	946.54		Ammecr1	ENSMUSG00000042225	803.03
Amigo2	ENSMUSG00000048218	1042.25		Ammecr1l	ENSMUSG00000041915	562.58
Amigo3	ENSMUSG00000032593	32.65		Amn	ENSMUSG00000021278	4.82
Ammecr1	ENSMUSG00000042225	821.77		Amn1	ENSMUSG00000068250	655.77
Ammecr1l	ENSMUSG00000041915	559.07		Amot	ENSMUSG00000041688	128.43
Amn1	ENSMUSG00000068250	686.26		Amotl1	ENSMUSG00000013076	657.62
Amot	ENSMUSG00000041688	127		Amotl2	ENSMUSG00000032531	829.02
Amotl1	ENSMUSG00000013076	649.08		Ampd2	ENSMUSG00000027889	959.42
Amotl2	ENSMUSG00000032531	808.11		Ampd3	ENSMUSG00000005686	204.65
Ampd2	ENSMUSG00000027889	859.12		Amph	ENSMUSG00000021314	3119.51
Ampd3	ENSMUSG00000005686	219.2		Amt	ENSMUSG00000032607	313.26
Amph	ENSMUSG00000021314	3066.32		Amy1	ENSMUSG00000074264	1122.04
Amt	ENSMUSG00000032607	296.77		Amz1	ENSMUSG00000050022	6.18
Amy1	ENSMUSG00000074264	1067.59		Amz2	ENSMUSG00000020610	956.17
Amz1	ENSMUSG00000050022	6.36		Anapc1	ENSMUSG00000014355	3004.93
Amz2	ENSMUSG00000020610	997.27		Anapc10	ENSMUSG00000036977	245.73
Anapc1	ENSMUSG00000014355	3108.52		Anapc11	ENSMUSG00000025135	472.67
Anapc10	ENSMUSG00000036977	247.11		Anapc13	ENSMUSG00000035048	210.87
Anapc11	ENSMUSG00000025135	487.9		Anapc15	ENSMUSG00000030649	239.67
Anapc13	ENSMUSG00000035048	251.5		Anapc16	ENSMUSG00000020107	1046.75
Anapc15	ENSMUSG00000030649	246.28		Anapc2	ENSMUSG00000026965	843.22
Anapc16	ENSMUSG00000020107	1030.08		Anapc4	ENSMUSG00000029176	742.84
Anapc2	ENSMUSG00000026965	842.52		Anapc5	ENSMUSG00000029472	1423.95
Anapc4	ENSMUSG00000029176	748.46		Anapc7	ENSMUSG00000029466	525.19
Anapc5	ENSMUSG00000029472	1401.18		Angel1	ENSMUSG00000021257	352.6
Anapc7	ENSMUSG00000029466	512.42		Angel2	ENSMUSG00000026634	862.94
Angel1	ENSMUSG00000021257	336.25		Angpt1	ENSMUSG00000022309	17.15
Angel2	ENSMUSG00000026634	884.51		Angpt2	ENSMUSG00000031465	32.52
Angpt1	ENSMUSG00000022309	15.75		Angpt4	ENSMUSG00000027460	7.95
Angpt2	ENSMUSG00000031465	34.51		Angptl2	ENSMUSG00000004105	26.66
Angpt4	ENSMUSG00000027460	8.81		Angptl4	ENSMUSG00000002289	10.13
Angptl2	ENSMUSG00000004105	26.78		Angptl6	ENSMUSG00000038742	61.03
Angptl4	ENSMUSG00000002289	8.8		Ank	ENSMUSG00000022265	1290.91
Angptl6	ENSMUSG00000038742	61.77		Ank1	ENSMUSG00000031543	1408.62
Ank	ENSMUSG00000022265	1318.66		Ank2	ENSMUSG00000032826	17353.4
Ank1	ENSMUSG00000031543	1338.44		Ank3	ENSMUSG00000069601	10343.2
Ank2	ENSMUSG00000032826	17707		Ankdd1a	ENSMUSG00000066510	14.69
Ank3	ENSMUSG00000069601	10447.5		Ankdd1b	ENSMUSG00000047117	6.63
Ankdd1a	ENSMUSG00000066510	14.46		Ankef1	ENSMUSG00000074771	53.63
Ankdd1b	ENSMUSG00000047117	5.97		Ankfn1	ENSMUSG00000047773	42.48
Ankef1	ENSMUSG00000074771	55.48		Ankfy1	ENSMUSG00000020790	1083.73
Ankfn1	ENSMUSG00000047773	46.95		Ankhd1	ENSMUSG00000024483	3032.5
Ankfy1	ENSMUSG00000020790	1114.17		Ankib1	ENSMUSG00000040351	1255.71
Ankhd1	ENSMUSG00000024483	3044.02		Ankle1	ENSMUSG00000046295	6.47
Ankib1	ENSMUSG00000040351	1243.04		Ankle2	ENSMUSG00000029501	893.6
Ankle1	ENSMUSG00000046295	4.63		Ankmy1	ENSMUSG00000034212	28.7
Ankle2	ENSMUSG00000029501	956.35		Ankmy2	ENSMUSG00000036188	647.74
Ankmy1	ENSMUSG00000034212	24.86		Ankra2	ENSMUSG00000021661	427.44
Ankmy2	ENSMUSG00000036188	648.59		Ankrd10	ENSMUSG00000031508	833.02
Ankra2	ENSMUSG00000021661	406.82		Ankrd11	ENSMUSG00000035569	4218.55
Ankrd10	ENSMUSG00000031508	804.64		Ankrd12	ENSMUSG00000034647	5090.76
Ankrd11	ENSMUSG00000035569	4147.41		Ankrd13a	ENSMUSG00000041870	654.35
Ankrd12	ENSMUSG00000034647	5039.92		Ankrd13b	ENSMUSG00000037907	520.18
Ankrd13a	ENSMUSG00000041870	638.26		Ankrd13c	ENSMUSG00000039988	1047.33
Ankrd13b	ENSMUSG00000037907	462.99		Ankrd13d	ENSMUSG00000005986	231.87
Ankrd13c	ENSMUSG00000039988	1046.95		Ankrd16	ENSMUSG00000047909	507.36
Ankrd13d	ENSMUSG00000005986	215.84		Ankrd17	ENSMUSG00000055204	4347.72
Ankrd16	ENSMUSG00000047909	477.85		Ankrd2	ENSMUSG00000025172	9.61
Ankrd17	ENSMUSG00000055204	4366.68		Ankrd23	ENSMUSG00000067653	30.25
Ankrd2	ENSMUSG00000025172	9.95		Ankrd24	ENSMUSG00000054708	649.51
Ankrd23	ENSMUSG00000067653	29.59		Ankrd26	ENSMUSG00000007827	574.13
Ankrd24	ENSMUSG00000054708	650.25		Ankrd27	ENSMUSG00000034867	1071.28
Ankrd26	ENSMUSG00000007827	601.81		Ankrd28	ENSMUSG00000014496	875.94
Ankrd27	ENSMUSG00000034867	1105.91		Ankrd29	ENSMUSG00000057766	133.6
Ankrd28	ENSMUSG00000014496	853.24		Ankrd31	ENSMUSG00000109561	23.45
Ankrd29	ENSMUSG00000057766	133.34		Ankrd33	ENSMUSG00000047034	1885.52
Ankrd31	ENSMUSG00000109561	27.4		Ankrd33b	ENSMUSG00000022237	7214.49
Ankrd33	ENSMUSG00000047034	1908.79		Ankrd34a	ENSMUSG00000049097	391.87
Ankrd33b	ENSMUSG00000022237	7219.42		Ankrd34b	ENSMUSG00000045034	28.06
Ankrd34a	ENSMUSG00000049097	384		Ankrd34c	ENSMUSG00000047606	104.91
Ankrd34b	ENSMUSG00000045034	28.23		Ankrd35	ENSMUSG00000038354	61.5
Ankrd34c	ENSMUSG00000047606	109.17		Ankrd37	ENSMUSG00000050914	218.1
Ankrd35	ENSMUSG00000038354	54.3		Ankrd39	ENSMUSG00000079610	235.58
Ankrd37	ENSMUSG00000050914	212.73		Ankrd40	ENSMUSG00000020864	2327.28
Ankrd39	ENSMUSG00000079610	230.19		Ankrd42	ENSMUSG00000041343	249.9
Ankrd40	ENSMUSG00000020864	2280.33		Ankrd44	ENSMUSG00000052331	424.8
Ankrd42	ENSMUSG00000041343	275.71		Ankrd45	ENSMUSG00000044835	118
Ankrd44	ENSMUSG00000052331	408.71		Ankrd46	ENSMUSG00000048307	1111.3
Ankrd45	ENSMUSG00000044835	108.29		Ankrd49	ENSMUSG00000031931	119.06
Ankrd46	ENSMUSG00000048307	1166.95		Ankrd50	ENSMUSG00000044864	1038.52
Ankrd49	ENSMUSG00000031931	124.01		Ankrd52	ENSMUSG00000014498	1727.13
Ankrd50	ENSMUSG00000044864	1002.72		Ankrd54	ENSMUSG00000033055	395.94
Ankrd52	ENSMUSG00000014498	1677.12		Ankrd55	ENSMUSG00000049985	171.02
Ankrd54	ENSMUSG00000033055	399.81		Ankrd6	ENSMUSG00000040183	394.69
Ankrd55	ENSMUSG00000049985	170.51		Ankrd61	ENSMUSG00000029607	6.03
Ankrd6	ENSMUSG00000040183	408.34		Ankrd66	ENSMUSG00000096140	4.9
Ankrd61	ENSMUSG00000029607	6.43		Ankrd9	ENSMUSG00000037904	77.05
Ankrd66	ENSMUSG00000096140	5.65		Anks1	ENSMUSG00000024219	1614.02
Ankrd9	ENSMUSG00000037904	66.04		Anks1b	ENSMUSG00000058589	1145.72
Anks1	ENSMUSG00000024219	1612.85		Anks3	ENSMUSG00000022515	643.51
Anks1b	ENSMUSG00000058589	1074.18		Anks6	ENSMUSG00000066191	138.36
Anks3	ENSMUSG00000022515	619.31		Ankzf1	ENSMUSG00000026199	601.88
Anks6	ENSMUSG00000066191	137.65		Anln	ENSMUSG00000036777	19.25
Ankzf1	ENSMUSG00000026199	662.3		Ano1	ENSMUSG00000031075	86.35
Anln	ENSMUSG00000036777	17.17		Ano10	ENSMUSG00000037949	165.03
Ano1	ENSMUSG00000031075	70.64		Ano2	ENSMUSG00000038115	2351.22
Ano10	ENSMUSG00000037949	157.06		Ano3	ENSMUSG00000074968	265.14
Ano2	ENSMUSG00000038115	2325.8		Ano4	ENSMUSG00000035189	209.71
Ano3	ENSMUSG00000074968	293.6		Ano5	ENSMUSG00000055489	8.94
Ano4	ENSMUSG00000035189	207.09		Ano6	ENSMUSG00000064210	298.84
Ano5	ENSMUSG00000055489	7.91		Ano7	ENSMUSG00000034107	11.64
Ano6	ENSMUSG00000064210	275.98		Ano8	ENSMUSG00000034863	611.43
Ano7	ENSMUSG00000034107	13.89		Anp32-ps	ENSMUSG00000069913	4.53
Ano8	ENSMUSG00000034863	590.67		Anp32a	ENSMUSG00000032249	4912.96
Anp32a	ENSMUSG00000032249	5226.69		Anp32b	ENSMUSG00000028333	463.62
Anp32b	ENSMUSG00000028333	459.94		Anp32e	ENSMUSG00000015749	5969.86
Anp32e	ENSMUSG00000015749	6112.19		Anpep	ENSMUSG00000039062	6.37
Anpep	ENSMUSG00000039062	7.91		Antxr1	ENSMUSG00000033420	438.96
Antxr1	ENSMUSG00000033420	441.24		Antxr2	ENSMUSG00000029338	255.56
Antxr2	ENSMUSG00000029338	264.6		Antxrl	ENSMUSG00000047441	4.67
Anxa1	ENSMUSG00000024659	168.41		Anxa1	ENSMUSG00000024659	173.55
Anxa11	ENSMUSG00000021866	32.21		Anxa11	ENSMUSG00000021866	36.15
Anxa2	ENSMUSG00000032231	80.27		Anxa2	ENSMUSG00000032231	88
Anxa3	ENSMUSG00000029484	27.59		Anxa3	ENSMUSG00000029484	29.27
Anxa4	ENSMUSG00000029994	38.62		Anxa4	ENSMUSG00000029994	38.18
Anxa5	ENSMUSG00000027712	420.78		Anxa5	ENSMUSG00000027712	431.63
Anxa6	ENSMUSG00000018340	463.9		Anxa6	ENSMUSG00000018340	479.86
Anxa7	ENSMUSG00000021814	752.13		Anxa7	ENSMUSG00000021814	737.09
Anxa9	ENSMUSG00000015702	12.42		Anxa9	ENSMUSG00000015702	11.93
Aoc2	ENSMUSG00000078651	120.89		Aoc2	ENSMUSG00000078651	121.66
Aoc3	ENSMUSG00000019326	35.16		Aoc3	ENSMUSG00000019326	33.92
Aox1	ENSMUSG00000063558	40.19		Aox1	ENSMUSG00000063558	42.31
Ap1ar	ENSMUSG00000074238	586.63		Ap1ar	ENSMUSG00000074238	590.72
Ap1b1	ENSMUSG00000009090	3772.23		Ap1b1	ENSMUSG00000009090	3839.92
Ap1g1	ENSMUSG00000031731	2072.33		Ap1g1	ENSMUSG00000031731	2055.45
Ap1g2	ENSMUSG00000040701	44.83		Ap1g2	ENSMUSG00000040701	55.25
Ap1m1	ENSMUSG00000003033	723.05		Ap1m1	ENSMUSG00000003033	766.28
Ap1s1	ENSMUSG00000004849	260.32		Ap1s1	ENSMUSG00000004849	257.65
Ap1s2	ENSMUSG00000031367	350.68		Ap1s2	ENSMUSG00000031367	341.35
Ap1s3	ENSMUSG00000054702	20.67		Ap1s3	ENSMUSG00000054702	24.12
Ap2a1	ENSMUSG00000060279	2040.85		Ap2a1	ENSMUSG00000060279	2091.72
Ap2a2	ENSMUSG00000002957	7403.13		Ap2a2	ENSMUSG00000002957	7081.86
Ap2b1	ENSMUSG00000035152	2825.84		Ap2b1	ENSMUSG00000035152	2766.47
Ap2m1	ENSMUSG00000022841	1926.86		Ap2m1	ENSMUSG00000022841	1897.67
Ap2s1	ENSMUSG00000008036	516.4		Ap2s1	ENSMUSG00000008036	517.22
Ap3b1	ENSMUSG00000021686	725.49		Ap3b1	ENSMUSG00000021686	731.77
Ap3b2	ENSMUSG00000062444	1740.76		Ap3b2	ENSMUSG00000062444	1696.44
Ap3d1	ENSMUSG00000020198	2952.79		Ap3d1	ENSMUSG00000020198	2981.89
Ap3m1	ENSMUSG00000021824	426.41		Ap3m1	ENSMUSG00000021824	419.08
Ap3m2	ENSMUSG00000031539	1340.33		Ap3m2	ENSMUSG00000031539	1351.71
Ap3s1	ENSMUSG00000024480	381.19		Ap3s1	ENSMUSG00000024480	379.16
Ap3s2	ENSMUSG00000063801	1818.08		Ap3s2	ENSMUSG00000063801	1745.57
Ap4b1	ENSMUSG00000032952	31.07		Ap4b1	ENSMUSG00000032952	33.58
Ap4e1	ENSMUSG00000001998	533.62		Ap4e1	ENSMUSG00000001998	556.15
Ap4m1	ENSMUSG00000019518	329.61		Ap4m1	ENSMUSG00000019518	334.06
Ap4s1	ENSMUSG00000020955	367.79		Ap4s1	ENSMUSG00000020955	363.12
Ap5b1	ENSMUSG00000049562	121.73		Ap5b1	ENSMUSG00000049562	127.57
Ap5m1	ENSMUSG00000036291	470.67		Ap5m1	ENSMUSG00000036291	450.94
Ap5s1	ENSMUSG00000068264	174.78		Ap5s1	ENSMUSG00000068264	165.46
Ap5z1	ENSMUSG00000039623	249.21		Ap5z1	ENSMUSG00000039623	229.71
Apaf1	ENSMUSG00000019979	380.13		Apaf1	ENSMUSG00000019979	383.47
Apba1	ENSMUSG00000024897	2454.67		Apba1	ENSMUSG00000024897	2617.96
Apba2	ENSMUSG00000030519	673.79		Apba2	ENSMUSG00000030519	690.63
Apba3	ENSMUSG00000004931	417.17		Apba3	ENSMUSG00000004931	405.54
Apbb1	ENSMUSG00000037032	2639.12		Apbb1	ENSMUSG00000037032	2449.94
Apbb1ip	ENSMUSG00000026786	9.16		Apbb1ip	ENSMUSG00000026786	8.9
Apbb2	ENSMUSG00000029207	1150.39		Apbb2	ENSMUSG00000029207	1179.78
Apc	ENSMUSG00000005871	7718.06		Apc	ENSMUSG00000005871	7811.42
Apc-ps1	ENSMUSG00000083152	8.98		Apc-ps1	ENSMUSG00000083152	8.42
Apc2	ENSMUSG00000020135	2388.78		Apc2	ENSMUSG00000020135	2485.29
Apcdd1	ENSMUSG00000071847	248.95		Apcdd1	ENSMUSG00000071847	240.59
Apeh	ENSMUSG00000032590	931.34		Apeh	ENSMUSG00000032590	935.87
Apela	ENSMUSG00000079042	31.59		Apela	ENSMUSG00000079042	31.33
Apex1	ENSMUSG00000035960	127.97		Apex1	ENSMUSG00000035960	129.07
Apex2	ENSMUSG00000025269	661.55		Apex2	ENSMUSG00000025269	648.22
Aph1a	ENSMUSG00000015750	187.41		Aph1a	ENSMUSG00000015750	194.37
Aph1b	ENSMUSG00000032375	244.78		Aph1b	ENSMUSG00000032375	235.25
Aph1c	ENSMUSG00000053040	42.04		Aph1c	ENSMUSG00000053040	41.58
Api5	ENSMUSG00000027193	1489.41		Api5	ENSMUSG00000027193	1413.51
Apip	ENSMUSG00000010911	117.68		Apip	ENSMUSG00000010911	117.09
Apitd1	ENSMUSG00000073705	24.28		Apitd1	ENSMUSG00000073705	25.73
Aplf	ENSMUSG00000030051	157.31		Aplf	ENSMUSG00000030051	162.7
Apln	ENSMUSG00000037010	18.45		Apln	ENSMUSG00000037010	16.52
Aplp1	ENSMUSG00000006651	2587.28		Aplp1	ENSMUSG00000006651	2603.9
Aplp2	ENSMUSG00000031996	11951.8		Aplp2	ENSMUSG00000031996	12064.2
Apmap	ENSMUSG00000033096	366.23		Apmap	ENSMUSG00000033096	342.66
Apoa2	ENSMUSG00000005681	7.67		Apoa2	ENSMUSG00000005681	7.06
Apobec1	ENSMUSG00000040613	16.75		Apobec1	ENSMUSG00000040613	17.07
Apobec2	ENSMUSG00000040694	25.09		Apobec2	ENSMUSG00000040694	30.52
Apobec3	ENSMUSG00000009585	30.97		Apobec3	ENSMUSG00000009585	31.9
[truncated: 17,125 more rows]

## Sheet: S.Table 3
Supplemental Table 3. Genes identified to be rhythmic in control and diabetic retinas. Rhythmicity was identified with empJTK , empP<0.05 and min/max fold change of >1.25. Harmonic regression was used to predict the acrophase.
Control_Retina							Diabetic_Retina							Healthy_Murine_Whole_Eye							Healthy_Primate_Retina
Gene_Symbol	Ensembl_ID	Empirical_P-Value	Min/Max_Amplitude_Fold_Change	Biotype	Harmonic_Regression_Acrophase		Gene_Symbol	Ensembl_ID	Empirical_P-Value	Min/Max_Amplitude_Fold_Change	Biotype	Harmonic_Regression_Acrophase		Gene_Symbol	Ensembl_ID	Empirical_P-Value	Min/Max_Amplitude_Fold_Change	Biotype	Harmonic_Regression_Acrophase		Gene_Symbol	Ensembl_ID	Empirical_P-Value	Min/Max_Amplitude_Fold_Change	Harmonic_Regression_Acrophase
0610009B22Rik	ENSMUSG00000007777	7.22e-05	1.90222	protein_coding	6.42868		0610009B22Rik	ENSMUSG00000007777	3.97e-05	1.78113	protein_coding	6.1135		Actb	ENSMUSG00000029580	0.00068817	1.27177	protein_coding	6.42902		ZNF367	ENSPANG00000033224	0.003996	4.23745	23.2681
0610009L18Rik	ENSMUSG00000043644	0.00610604	3.23346	bidirectional_promoter_lncRNA	5.03903		0610009L18Rik	ENSMUSG00000043644	1.41e-05	3.12997	bidirectional_promoter_lncRNA	2.51273		Atp6v0d1	ENSMUSG00000013160	0.002997	1.2945	protein_coding	22.9449		MIR590	ENSPANG00000027496	0.023976	8.35211	18.2989
0610010K14Rik	ENSMUSG00000020831	0.00701069	4.20935	protein_coding	8.37775		0610009O20Rik	ENSMUSG00000024442	0.00916689	1.41093	protein_coding	7.90522		Dhrs1	ENSMUSG00000002332	0.00612943	1.34114	protein_coding	16.2918		FBXL14	ENSPANG00000010803	0.044955	10.9785	5.3685
0610012G03Rik	ENSMUSG00000107002	0.0372494	1.69355	protein_coding	19.7222		0610010K14Rik	ENSMUSG00000020831	0.0189021	3.33126	protein_coding	2.46483		Mtif2	ENSMUSG00000020459	0.0142738	1.37128	protein_coding	1.20062		CNGA4	ENSPANG00000009250	0.00899101	4.46742	0.767895
0610037L13Rik	ENSMUSG00000028608	0.0292483	1.36813	protein_coding	4.87804		0610037L13Rik	ENSMUSG00000028608	2.15e-05	1.42425	protein_coding	5.98771		Ube2g1	ENSMUSG00000020794	0.0404753	1.3063	protein_coding	20.1023		CHRNA5	ENSPANG00000015817	0.044955	9.67566	15.2571
0610038B21Rik	ENSMUSG00000097882	0.00400062	2.42552	antisense_RNA	9.01378		0610040B10Rik	ENSMUSG00000089889	0.0217354	2.53324	antisense_RNA	5.3626		Zkscan3	ENSMUSG00000021327	0.00817408	1.48153	protein_coding	19.0737		IRAK2	ENSPANG00000021438	0.044955	6.39902	7.43229
1110002L01Rik	ENSMUSG00000071456	4.2e-05	1.39577	antisense_RNA	20.1225		1110002L01Rik	ENSMUSG00000071456	0.000275476	1.48982	antisense_RNA	20.6588		Mrpl27	ENSMUSG00000024414	0.0314742	1.32853	protein_coding	1.64641		FYB1	ENSPANG00000019520	0.003996	4.67674	14.7463
1110003F10Rik	ENSMUSG00000106291	0.00346502	10.6178	TEC	7.94217		1110008F13Rik	ENSMUSG00000027637	0.0164104	1.49841	protein_coding	5.00004		Ctbp1	ENSMUSG00000037373	0.00068817	1.25835	protein_coding	21.3923		IL15	ENSPANG00000009677	0.023976	16.476	23.5814
1110008F13Rik	ENSMUSG00000027637	0.00701069	1.62853	protein_coding	3.20486		1110018N20Rik	ENSMUSG00000085151	0.000476079	2.74269	processed_transcript	17.9695		Smim7	ENSMUSG00000044600	0.0314742	1.30222	protein_coding	3.47471		ENSPANG00000009372	ENSPANG00000009372	0.023976	14.1892	11.1434
1110008L16Rik	ENSMUSG00000021023	0.000999001	2.19355	protein_coding	5.08839		1110020A21Rik	ENSMUSG00000097047	0.0164104	1.94477	lincRNA	15.6964		Anapc2	ENSMUSG00000026965	0.024328	1.37723	protein_coding	1.24483		GCNT4	ENSPANG00000010937	0.023976	11.3453	12.0158
1110018N20Rik	ENSMUSG00000085151	2.84e-06	2.66414	processed_transcript	17.5473		1110034G24Rik	ENSMUSG00000044991	0.00678205	1.44831	protein_coding	5.16618		Gbf1	ENSMUSG00000025224	0.0142738	1.33954	protein_coding	0.287807		PIK3AP1	ENSPANG00000021373	0.010989	9.76193	21.7722
1110020A21Rik	ENSMUSG00000097047	0.0155999	1.59885	lincRNA	17.0602		1110038F14Rik	ENSMUSG00000063236	0.00426121	1.48511	protein_coding	6.15081		Arfgef1	ENSMUSG00000067851	0.0108345	1.25441	protein_coding	8.74639		IGFBP2	ENSPANG00000024435	0.003996	16.0249	3.2981
1110035H17Rik	ENSMUSG00000099098	0.0419505	6.35401	antisense_RNA	17.8975		1110046J04Rik	ENSMUSG00000085457	0.0285955	4.14163	antisense_RNA	19.1163		Ddx24	ENSMUSG00000041645	0.0314742	1.32265	protein_coding	4.55915		ENSPANG00000034474	ENSPANG00000034474	0.023976	7.50115	14.4494
1110051M20Rik	ENSMUSG00000040591	0.0471805	1.39214	protein_coding	10.625		1110051M20Rik	ENSMUSG00000040591	0.0426124	1.36122	protein_coding	8.89121		Snrnp27	ENSMUSG00000001158	0.0142738	1.29567	protein_coding	18.8582		KCNK9	ENSPANG00000016981	0.044955	2.54734	11.6808
1600014C10Rik	ENSMUSG00000054676	0.0419505	1.51597	protein_coding	19.6519		1110059G10Rik	ENSMUSG00000032551	0.0189021	2.07736	protein_coding	7.60774		Sap30l	ENSMUSG00000020519	0.000172172	1.30626	protein_coding	22.0926		GNG4	ENSPANG00000015791	0.023976	6.8699	23.0028
1600014C23Rik	ENSMUSG00000094690	6.04e-05	3.14288	protein_coding	17.0699		1300017J02Rik	ENSMUSG00000033688	0.0373694	7.70912	protein_coding	3.36641		Naxe	ENSMUSG00000028070	0.024328	1.28516	protein_coding	23.9493		FREM3	ENSPANG00000006696	0.017982	6.13308	2.61213
1600020E01Rik	ENSMUSG00000097048	1.89e-06	1.47003	antisense_RNA	8.55217		1500011B03Rik	ENSMUSG00000072694	1.41e-05	1.53332	protein_coding	16.096		Pfdn5	ENSMUSG00000001289	0.024328	1.2787	protein_coding	1.65395		CCL4	ENSPANG00000022943	0.001998	6.73698	1.67292
1700001L05Rik	ENSMUSG00000075511	0.000145613	2.75745	lincRNA	16.4731		1500012K07Rik	ENSMUSG00000097247	0.0106304	4.64528	processed_transcript	5.08117		Txndc12	ENSMUSG00000028567	0.0404753	1.36391	protein_coding	22.519		CASP8	ENSPANG00000012882	0.044955	10.1921	20.4511
1700007K13Rik	ENSMUSG00000026831	0.00192286	4.75261	protein_coding	6.56321		1600012H06Rik	ENSMUSG00000050088	0.0426124	1.61184	protein_coding	7.38053		Abhd17a	ENSMUSG00000003346	0.0142738	1.43213	protein_coding	23.9315		SEMA3D	ENSPANG00000010212	0.017982	5.5213	19.0205
1700007L15Rik	ENSMUSG00000097318	0.0258642	2.987	lincRNA	4.61977		1600014C23Rik	ENSMUSG00000094690	0.0123066	2.37865	protein_coding	16.8083		Fryl	ENSMUSG00000070733	0.000958073	1.32693	protein_coding	21.9585		SEMA5B	ENSPANG00000033089	0.044955	15.1011	7.23709
1700012D14Rik	ENSMUSG00000110424	0.0471805	2.67106	processed_transcript	7.05431		1600020E01Rik	ENSMUSG00000097048	0.00012965	1.69648	antisense_RNA	8.54767		Sec22b	ENSMUSG00000027879	0.00817408	1.50759	protein_coding	0.19034		AUNIP	ENSPANG00000008189	0.010989	11.2738	8.52156
1700016L21Rik	ENSMUSG00000101483	0.0471805	13.6542	antisense_RNA	7.43993		1700001K19Rik	ENSMUSG00000056508	0.0373694	4.77053	protein_coding	10.8475		Ythdf1	ENSMUSG00000038848	0.0108345	1.28931	protein_coding	5.88558		ENSPANG00000031683	ENSPANG00000031683	0.017982	2.77926	15.5514
1700016P03Rik	ENSMUSG00000085609	0.000205061	20.8918	processed_transcript	5.37448		1700001L19Rik	ENSMUSG00000021534	0.0106304	3.52689	protein_coding	19.9719		Actg1	ENSMUSG00000062825	0.000119889	1.25956	protein_coding	5.35711		ENSPANG00000009340	ENSPANG00000009340	0.003996	3.84837	16.2718
1700018L02Rik	ENSMUSG00000100075	0.0080382	3.31646	antisense_RNA	16.7387		1700007K13Rik	ENSMUSG00000026831	0.0327168	8.55188	protein_coding	3.68846		Pnpo	ENSMUSG00000018659	0.0404753	1.71633	protein_coding	10.0312		VSIG4	ENSPANG00000017533	0.044955	10.5138	2.97589
1700021F05Rik	ENSMUSG00000019797	0.0258642	1.71867	protein_coding	1.95537		1700008J07Rik	ENSMUSG00000101225	0.00426121	1.71537	antisense_RNA	10.0037		Plat	ENSMUSG00000031538	0.00068817	1.8537	protein_coding	0.432283		ENSPANG00000035205	ENSPANG00000035205	0.044955	7.72873	23.3483
1700022E09Rik	ENSMUSG00000099983	0.0177383	7.30546	lincRNA	6.97738		1700011I03Rik	ENSMUSG00000058925	0.0426124	16.8051	protein_coding	13.9676		Uhrf1	ENSMUSG00000001228	0.00817408	4.2233	protein_coding	13.8829		ENSPANG00000010907	ENSPANG00000010907	0.044955	3.24693	0.323387
1700028E10Rik	ENSMUSG00000097321	8.62e-05	2.30686	processed_transcript	9.36903		1700012D14Rik	ENSMUSG00000110424	0.0373694	2.87624	processed_transcript	5.11636		Scd2	ENSMUSG00000025203	8.3e-05	1.3142	protein_coding	4.48726		ENSPANG00000012774	ENSPANG00000012774	0.044955	8.75807	2.86581
1700037C18Rik	ENSMUSG00000005983	0.00701069	1.77378	protein_coding	3.7927		1700016P03Rik	ENSMUSG00000085609	1.41e-05	8.22144	processed_transcript	2.61895		Orc5	ENSMUSG00000029012	0.024328	1.34695	protein_coding	21.5022		NCF2	ENSPANG00000025277	0.010989	7.06355	7.2708
1700047M11Rik	ENSMUSG00000100147	0.0228402	9.51109	lincRNA	8.57473		1700018L02Rik	ENSMUSG00000100075	0.00363728	2.0099	antisense_RNA	17.9767		Dusp6	ENSMUSG00000019960	0.0186912	1.41429	protein_coding	20.0217		ALDH3B1	ENSPANG00000010862	0.003996	5.80087	23.146
1700052K11Rik	ENSMUSG00000099681	0.000102815	1.85564	antisense_RNA	6.83264		1700022E09Rik	ENSMUSG00000099983	0.0106304	5.70227	lincRNA	7.12565		Ldhc	ENSMUSG00000030851	0.0314742	28.505	protein_coding	2.55601		TRIAP1	ENSPANG00000026352	0.003996	4.84347	3.84585
1700061E17Rik	ENSMUSG00000102060	0.0419505	4.37499	antisense_RNA	14.6372		1700025G04Rik	ENSMUSG00000032666	0.000331157	1.39351	protein_coding	18.0246		Kpna2	ENSMUSG00000018362	0.000245721	1.4103	protein_coding	20.1875		CCNJL	ENSPANG00000003196	0.044955	8.99873	5.19117
1700093K21Rik	ENSMUSG00000020286	0.00701069	4.98304	protein_coding	7.61617		1700026F02Rik	ENSMUSG00000101854	0.00789151	3.26036	lincRNA	10.2966		Bpgm	ENSMUSG00000038871	0.0404753	1.31434	protein_coding	5.62495		KCNV1	ENSPANG00000025621	0.044955	10.6858	12.1037
1700096K18Rik	ENSMUSG00000101856	0.0201421	2.09123	lincRNA	9.46971		1700028E10Rik	ENSMUSG00000097321	0.00363728	2.23961	processed_transcript	10.2982		Unc45a	ENSMUSG00000030533	0.0314742	1.47844	protein_coding	21.6583		CDCA4	ENSPANG00000000090	0.001998	7.05427	3.66829
1700110C19Rik	ENSMUSG00000099384	0.0292483	3.45595	lincRNA	16.1753		1700028K03Rik	ENSMUSG00000089798	0.0106304	6.72335	protein_coding	8.50119		Trim28	ENSMUSG00000005566	0.00612943	1.29462	protein_coding	19.9549		IGF2BP3	ENSPANG00000020534	0.017982	4.24605	7.6803
1700112J16Rik	ENSMUSG00000097527	0.00089238	2.69553	lincRNA	7.43579		1700029H14Rik	ENSMUSG00000031452	0.000106921	15.8686	protein_coding	6.62543		Tgfbi	ENSMUSG00000035493	0.001998	1.33728	protein_coding	20.3206		GFER	ENSPANG00000000514	0.017982	13.1981	6.25723
1700116B05Rik	ENSMUSG00000092276	0.000145613	3.84675	lincRNA	16.9865		1700030K09Rik	ENSMUSG00000052794	4.86e-05	1.64555	protein_coding	5.63974		Dpysl3	ENSMUSG00000024501	0.0314742	1.46741	protein_coding	3.78043		ENSPANG00000013463	ENSPANG00000013463	0.017982	6.63449	4.90851
1700123O20Rik	ENSMUSG00000040822	0.0120154	1.81715	protein_coding	15.7497		1700052K11Rik	ENSMUSG00000099681	0.000189641	1.51219	antisense_RNA	4.02591		Hsp90b1	ENSMUSG00000020048	0.00612943	1.34833	protein_coding	19.7078		ENSPANG00000034626	ENSPANG00000034626	0.044955	8.38369	2.1939
1810010K12Rik	ENSMUSG00000056329	0.0155999	5.70563	processed_transcript	13.3654		1700061E17Rik	ENSMUSG00000102060	0.0142231	4.35932	antisense_RNA	16.8101		Papss1	ENSMUSG00000028032	0.0404753	1.33248	protein_coding	20.3543		CCKBR	ENSPANG00000024372	0.023976	13.474	3.35118
1810014B01Rik	ENSMUSG00000097412	7.67e-06	1.92155	transcribed_unprocessed_pseudogene	7.91025		1700082M22Rik	ENSMUSG00000023737	0.0373694	5.87355	antisense_RNA	5.32695		Suclg1	ENSMUSG00000052738	0.0142738	1.28562	protein_coding	5.23746		TESC	ENSPANG00000035302	0.044955	11.0152	5.45438
1810032O08Rik	ENSMUSG00000020812	0.00400062	1.97229	protein_coding	7.08975		1700086O06Rik	ENSMUSG00000097080	0.0142231	2.30177	lincRNA	8.62543		Enpp2	ENSMUSG00000022425	0.00817408	1.38426	protein_coding	16.3188		NDE1	ENSPANG00000011098	0.044955	5.77771	18.9552
1810037I17Rik	ENSMUSG00000054091	0.0471805	1.55948	protein_coding	20.2559		1700093K21Rik	ENSMUSG00000020286	0.00309942	12.5461	protein_coding	7.97748		Stip1	ENSMUSG00000024966	0.000958073	1.32171	protein_coding	20.8073		SNX33	ENSPANG00000015901	0.023976	12.5982	4.27833
1810041L15Rik	ENSMUSG00000062760	0.0471805	1.44206	protein_coding	19.8069		1700109G14Rik	ENSMUSG00000101505	0.00160644	23.8363	antisense_RNA	11.1246		Tpi1	ENSMUSG00000023456	3.9e-05	1.60664	protein_coding	19.3757		ENSPANG00000034630	ENSPANG00000034630	0.017982	16.7042	16.0126
2010300C02Rik	ENSMUSG00000026090	0.00531073	2.96645	protein_coding	6.41167		1700110C19Rik	ENSMUSG00000099384	0.00498366	5.59052	lincRNA	12.9754		Smoc2	ENSMUSG00000023886	0.00612943	1.48538	protein_coding	23.0864		CPLANE2	ENSPANG00000008257	0.001998	10.9785	5.14359
2210016F16Rik	ENSMUSG00000021550	0.000399825	1.61357	protein_coding	5.79435		1700119H24Rik	ENSMUSG00000100593	0.00789151	2.93011	antisense_RNA	10.8577		Mcm5	ENSMUSG00000005410	0.000348515	1.96487	protein_coding	13.7031		SPATA1	ENSPANG00000010807	0.023976	20.0028	16.5872
2310015A10Rik	ENSMUSG00000097729	0.0228402	1.72558	processed_transcript	8.31225		1700123O20Rik	ENSMUSG00000040822	0.0373694	1.48971	protein_coding	16.1755		Fkbp10	ENSMUSG00000001555	0.0314742	2.72982	protein_coding	1.45005		ENSPANG00000036829	ENSPANG00000036829	0.023976	6.59437	21.9937
2310022B05Rik	ENSMUSG00000031983	6.04e-05	1.56181	protein_coding	19.6578		1810021B22Rik	ENSMUSG00000087331	0.00426121	2.04716	processed_transcript	16.5637		Hnrnph2	ENSMUSG00000045427	0.00456823	1.27933	protein_coding	20.7013		ENSPANG00000034450	ENSPANG00000034450	0.017982	7.95811	2.19982
2310043P16Rik	ENSMUSG00000108732	0.000999001	2.42698	TEC	6.08933		1810059H22Rik	ENSMUSG00000108207	0.00678205	2.076	processed_transcript	14.8724		Marcks	ENSMUSG00000069662	0.00456823	1.42019	protein_coding	23.467		ENSPANG00000031800	ENSPANG00000031800	0.023976	6.59907	5.57838
2310057M21Rik	ENSMUSG00000040177	0.000999001	1.37923	protein_coding	8.76404		2010001K21Rik	ENSMUSG00000051606	0.0285955	6.93422	processed_transcript	1.73269		Map2k2	ENSMUSG00000035027	0.000999001	1.46851	protein_coding	0.723912		NAIP	ENSPANG00000024796	0.044955	3.59111	13.8847
2410002F23Rik	ENSMUSG00000045411	6.04e-05	2.0474	protein_coding	7.37029		2010007H06Rik	ENSMUSG00000044694	0.00678205	3.59826	antisense_RNA	2.09286		Tubb3	ENSMUSG00000062380	0.001998	1.65089	protein_coding	19.7295		RGS17	ENSPANG00000022190	0.003996	5.38666	12.9108
2410080I02Rik	ENSMUSG00000044387	0.0201421	10.3895	lincRNA	15.8185		2010111I01Rik	ENSMUSG00000021458	0.00789151	1.54833	protein_coding	6.14346		Acadm	ENSMUSG00000062908	0.000958073	1.51607	protein_coding	7.62742		KIF12	ENSPANG00000025787	0.017982	8.83942	23.7883
2410124H12Rik	ENSMUSG00000051297	0.0120154	2.89511	sense_overlapping	5.56423		2210016F16Rik	ENSMUSG00000021550	0.0327168	1.87039	protein_coding	5.13975		Clcn4	ENSMUSG00000000605	0.001998	1.45504	protein_coding	21.2372		CD52	ENSPANG00000032260	0.010989	4.37904	3.69784
2500002B13Rik	ENSMUSG00000096917	0.0228402	2.00734	processed_transcript	16.9929		2310033P09Rik	ENSMUSG00000020441	0.0249516	1.4306	protein_coding	5.65305		Vcam1	ENSMUSG00000027962	0.0314742	1.62964	protein_coding	13.3917		ENSPANG00000013559	ENSPANG00000013559	0.023976	8.90756	7.49016
2510046G10Rik	ENSMUSG00000066175	0.0372494	3.13785	antisense_RNA	16.5269		2310043P16Rik	ENSMUSG00000108732	0.000331157	1.91061	TEC	5.84456		Pigo	ENSMUSG00000028454	0.0142738	1.31762	protein_coding	1.81204		SLC2A10	ENSPANG00000024500	0.044955	4.94045	2.70028
2610020C07Rik	ENSMUSG00000097537	0.000999001	2.04866	lincRNA	7.4081		2310069G16Rik	ENSMUSG00000097102	0.0327168	2.38843	lincRNA	2.30364		Sqle	ENSMUSG00000022351	8.3e-05	1.8436	protein_coding	5.74928		ADIPOQ	ENSPANG00000033289	0.023976	7.03834	18.2599
2610021A01Rik	ENSMUSG00000091474	0.0292483	2.10199	protein_coding	2.96997		2410002F23Rik	ENSMUSG00000045411	0.00012965	1.71762	protein_coding	6.72622		Txnip	ENSMUSG00000038393	0.0314742	1.31806	protein_coding	14.0895		PAMR1	ENSPANG00000001890	0.044955	12.0622	1.01217
2610044O15Rik8	ENSMUSG00000071302	0.0419505	2.5839	protein_coding	7.66327		2410089E03Rik	ENSMUSG00000039801	0.0426124	1.55147	protein_coding	7.21048		Satb1	ENSMUSG00000023927	0.00612943	1.52434	protein_coding	21.1902		ENSPANG00000012556	ENSPANG00000012556	0.044955	6.60949	18.8042
2610528A11Rik	ENSMUSG00000096001	0.00531073	6.28787	protein_coding	18.647		2500002B13Rik	ENSMUSG00000096917	0.00789151	3.0824	processed_transcript	16.9425		Hif1a	ENSMUSG00000021109	0.024328	1.46274	protein_coding	4.12811		SERTAD4	ENSPANG00000001255	0.044955	26.6894	11.7992
2700016F22Rik	ENSMUSG00000097731	0.000102815	2.29993	lincRNA	6.96567		2500004C02Rik	ENSMUSG00000073236	0.00135722	1.88801	processed_transcript	4.12696		Sgk1	ENSMUSG00000019970	0.000348515	1.31638	protein_coding	13.9324		ROR2	ENSPANG00000024806	0.044955	3.02105	8.42096
2810004N23Rik	ENSMUSG00000031984	0.00346502	1.49769	protein_coding	5.12345		2510002D24Rik	ENSMUSG00000071632	0.0164104	1.57128	protein_coding	2.79482		Nasp	ENSMUSG00000028693	0.0314742	1.47476	protein_coding	18.6987		IRF8	ENSPANG00000024770	0.00899101	5.52888	14.2998
2810006K23Rik	ENSMUSG00000047635	0.000762146	1.51706	protein_coding	19.9514		2600014E21Rik	ENSMUSG00000100303	0.0164104	2.7314	antisense_RNA	2.4652		Gldc	ENSMUSG00000024827	0.00456823	1.53976	protein_coding	12.4734		ENSPANG00000033356	ENSPANG00000033356	0.010989	13.6352	13.38
2810021J22Rik	ENSMUSG00000020491	0.000399825	1.47571	protein_coding	6.145		2610306M01Rik	ENSMUSG00000100164	0.0285955	1.82103	bidirectional_promoter_lncRNA	15.8047		Scarb1	ENSMUSG00000037936	0.0142738	1.34289	protein_coding	1.18808		MRPS2	ENSPANG00000026112	0.017982	41.331	6.18747
2810025M15Rik	ENSMUSG00000049881	0.0471805	1.86491	transcribed_processed_pseudogene	0.878349		2610528A11Rik	ENSMUSG00000096001	0.000275476	6.56073	protein_coding	16.0769		Ankrd10	ENSMUSG00000031508	0.024328	1.30378	protein_coding	21.1668		GIMAP4	ENSPANG00000022511	0.044955	3.99308	17.2846
2810030D12Rik	ENSMUSG00000099338	0.0137003	1.87019	bidirectional_promoter_lncRNA	23.9785		2700016F22Rik	ENSMUSG00000097731	0.00498366	9.91762	lincRNA	3.57373		Pfkp	ENSMUSG00000021196	2.65e-05	1.79996	protein_coding	20.0976		ENSPANG00000003570	ENSPANG00000003570	0.017982	3.3338	19.2621
2810049E08Rik	ENSMUSG00000100891	0.0419505	3.3359	lincRNA	8.19338		2700033N17Rik	ENSMUSG00000086328	0.00114469	2.39502	lincRNA	18.0565		Ccnb1	ENSMUSG00000041431	0.0108345	6.51927	protein_coding	23.8911		SNORA41	ENSPANG00000015515	0.023976	15.2046	13.8039
2810403A07Rik	ENSMUSG00000028060	0.00192286	1.38714	protein_coding	6.89074		2700046G09Rik	ENSMUSG00000097787	0.0373694	1.5584	lincRNA	5.72223		Vipas39	ENSMUSG00000021038	0.0142738	1.45584	protein_coding	22.1689		ENSPANG00000034694	ENSPANG00000034694	0.017982	3.00046	15.8984
2810403D21Rik	ENSMUSG00000086629	0.0155999	3.78131	processed_transcript	8.5555		2810004N23Rik	ENSMUSG00000031984	0.00189816	1.5489	protein_coding	6.04179		Lrrc4	ENSMUSG00000049939	0.0404753	1.65061	protein_coding	0.863947		PMP2	ENSPANG00000014642	0.017982	151.052	10.2723
2810429I04Rik	ENSMUSG00000097709	0.0292483	3.66073	lincRNA	7.50948		2810006K23Rik	ENSMUSG00000047635	0.00363728	1.60887	protein_coding	21.6404		Mpdu1	ENSMUSG00000018761	0.000999001	1.39604	protein_coding	4.43564		ACOT12	ENSPANG00000025089	0.017982	7.06226	20.6694
2810454H06Rik	ENSMUSG00000100876	0.0080382	2.93368	antisense_RNA	8.75511		2810030D12Rik	ENSMUSG00000099338	0.000156938	1.76425	bidirectional_promoter_lncRNA	22.7731		Nsg2	ENSMUSG00000020297	0.024328	1.25735	protein_coding	22.0346		CA3	ENSPANG00000032797	0.023976	3.40079	8.94826
2810474O19Rik	ENSMUSG00000032712	0.0228402	2.3586	protein_coding	6.61487		2810403A07Rik	ENSMUSG00000028060	4.86e-05	1.46847	protein_coding	7.79258		Sparcl1	ENSMUSG00000029309	0.00612943	1.25933	protein_coding	22.9881		DUSP4	ENSPANG00000016692	0.001998	7.73215	4.71586
2900011O08Rik	ENSMUSG00000044117	0.0330299	1.93947	protein_coding	18.9984		2810405F15Rik	ENSMUSG00000103562	0.0327168	5.7503	TEC	6.59871		Rrm2	ENSMUSG00000020649	0.00456823	3.47803	protein_coding	18.1878		ENSPANG00000036229	ENSPANG00000036229	0.044955	7.24158	10.7643
2900052L18Rik	ENSMUSG00000043993	0.0471805	1.96497	processed_transcript	2.65463		2900011O08Rik	ENSMUSG00000044117	0.0189021	1.71162	protein_coding	19.8046		Fkbp5	ENSMUSG00000024222	0.0314742	1.5192	protein_coding	12.7303		RHEBL1	ENSPANG00000006545	0.044955	12.5264	6.2191
2900055J20Rik	ENSMUSG00000071860	0.0137003	1.75834	protein_coding	0.897096		3000002C10Rik	ENSMUSG00000070282	0.000810082	2.08713	transcribed_processed_pseudogene	6.65743		Dnpep	ENSMUSG00000026209	0.000491253	1.40022	protein_coding	23.0701		NTN4	ENSPANG00000012062	0.023976	7.24158	11.6022
3000002C10Rik	ENSMUSG00000070282	0.0177383	1.89059	transcribed_processed_pseudogene	9.37234		3110002H16Rik	ENSMUSG00000024410	0.0285955	1.61566	protein_coding	6.09802		Tuba1c	ENSMUSG00000043091	0.024328	1.40671	protein_coding	1.30204		ENSPANG00000032150	ENSPANG00000032150	0.023976	11.1764	20.1968
3110002H16Rik	ENSMUSG00000024410	0.0120154	1.44534	protein_coding	7.76795		3110009E18Rik	ENSMUSG00000026388	0.0373694	3.58351	protein_coding	4.38052		Prnp	ENSMUSG00000079037	0.00456823	1.31634	protein_coding	21.6153		COL3A1	ENSPANG00000008489	0.044955	7.50115	16.6125
3110067C02Rik	ENSMUSG00000081187	0.0419505	2.65654	processed_pseudogene	6.41109		3110040N11Rik	ENSMUSG00000025102	0.00498366	1.84051	protein_coding	10.5394		Efr3a	ENSMUSG00000015002	0.0404753	1.31423	protein_coding	0.256889		ENSPANG00000035871	ENSPANG00000035871	0.017982	3.0716	15.3486
3425401B19Rik	ENSMUSG00000071540	0.0419505	5.14298	protein_coding	6.0458		3110062M04Rik	ENSMUSG00000046806	0.000679716	1.73474	protein_coding	11.7316		Aplp1	ENSMUSG00000006651	0.001998	1.28869	protein_coding	22.2432		PRKN	ENSPANG00000022007	0.017982	6.51126	3.28983
3830432H09Rik	ENSMUSG00000101731	0.000999001	2.57783	lincRNA	18.1148		3110082I17Rik	ENSMUSG00000053553	0.00189816	2.71226	protein_coding	4.86566		Apex1	ENSMUSG00000035960	0.000999001	1.57441	protein_coding	6.70952		ENSPANG00000035271	ENSPANG00000035271	0.044955	6.15618	15.8523
4632432E15Rik	ENSMUSG00000102705	1.13e-05	3.36726	TEC	17.7362		3830432H09Rik	ENSMUSG00000101731	0.04851	2.92971	lincRNA	16.0135		Reg2	ENSMUSG00000023140	0.0186912	1.45144	protein_coding	11.5001		TP53I3	ENSPANG00000019585	0.017982	14.6705	6.06935
4833412K13Rik	ENSMUSG00000104018	0.000999001	2.99057	TEC	5.9812		4632432E15Rik	ENSMUSG00000102705	2.15e-05	4.69206	TEC	17.0095		Srp54a	ENSMUSG00000073079	0.00068817	1.59059	protein_coding	19.17		RNF112	ENSPANG00000023652	0.044955	7.0115	4.47828
4833418N02Rik	ENSMUSG00000085287	0.00299694	2.22815	lincRNA	9.25151		4732416N19Rik	ENSMUSG00000107402	0.0327168	2.04266	TEC	6.49865		Hmgb3	ENSMUSG00000015217	0.0186912	1.49153	protein_coding	2.82696		ZGPAT	ENSPANG00000005904	0.044955	20.6655	4.39903
4833420G17Rik	ENSMUSG00000062822	0.0120154	1.66866	protein_coding	7.34442		4833439L19Rik	ENSMUSG00000025871	0.00789151	1.44639	protein_coding	17.8568		Vcl	ENSMUSG00000021823	0.00612943	1.30087	protein_coding	2.33789		TMCC3	ENSPANG00000006620	0.003996	3.9311	12.0932
4833421G17Rik	ENSMUSG00000103996	0.00346502	3.20207	TEC	7.02782		4833445I07Rik	ENSMUSG00000103103	0.00114469	1.7181	lincRNA	8.00358		Kansl2	ENSMUSG00000022992	0.0186912	1.26308	protein_coding	20.602		ENSPANG00000004599	ENSPANG00000004599	0.044955	1.59227	12.6302
4833439L19Rik	ENSMUSG00000025871	2e-05	1.55426	protein_coding	18.9931		4921531C22Rik	ENSMUSG00000085704	0.0123066	2.05224	processed_transcript	6.1096		Pes1	ENSMUSG00000020430	0.0314742	1.43053	protein_coding	23.7544		ZNF576	ENSPANG00000012947	0.044955	5.19927	2.82234
4833445I07Rik	ENSMUSG00000103103	0.0201421	2.10507	lincRNA	7.62454		4930405A21Rik	ENSMUSG00000086638	0.0106304	1.97745	processed_transcript	3.96196		Rbbp9	ENSMUSG00000027428	0.00612943	1.33253	protein_coding	22.4947		ENSPANG00000007299	ENSPANG00000007299	0.044955	3.15503	18.6834
4921531C22Rik	ENSMUSG00000085704	0.00400062	1.777	processed_transcript	6.27662		4930412F12Rik	ENSMUSG00000110289	0.0164104	2.4952	TEC	5.20715		Plekhb1	ENSMUSG00000030701	3.9e-05	2.0461	protein_coding	19.5324		SAXO1	ENSPANG00000025238	0.044955	10.5363	3.0843
4921539H07Rik	ENSMUSG00000104586	0.0419505	6.62482	lincRNA	11.8574		4930415F15Rik	ENSMUSG00000020191	0.000679716	2.7895	protein_coding	9.38296		Napa	ENSMUSG00000006024	0.0314742	1.50079	protein_coding	22.445		CLEC5A	ENSPANG00000016706	0.044955	11.777	22.3692
4930405A21Rik	ENSMUSG00000086638	0.0155999	1.53305	processed_transcript	6.52655		4930426L09Rik	ENSMUSG00000026736	0.04851	9.5108	protein_coding	23.7975		Nelfcd	ENSMUSG00000016253	0.00817408	1.25129	protein_coding	20.5518		ADAMTSL4	ENSPANG00000011009	0.044955	12.9531	3.03319
4930415F15Rik	ENSMUSG00000020191	0.0228402	3.24985	protein_coding	10.1826		4930427A07Rik	ENSMUSG00000037466	0.0106304	3.38495	protein_coding	7.50581		Aqp1	ENSMUSG00000004655	7.99e-06	1.671	protein_coding	19.8156		ENDOV	ENSPANG00000019621	0.003996	3.29308	17.9335
4930430O22Rik	ENSMUSG00000107353	0.00701069	4.32243	antisense_RNA	17.4998		4930431P19Rik	ENSMUSG00000109147	0.0142231	2.0272	transcribed_processed_pseudogene	12.5278		Mcm4	ENSMUSG00000022673	0.0186912	1.38738	protein_coding	13.2238		RTL9	ENSPANG00000008419	0.044955	5.56172	0.134348
4930432K21Rik	ENSMUSG00000008129	0.000999001	4.04095	protein_coding	4.34654		4930451G09Rik	ENSMUSG00000022543	7.23e-05	2.21667	protein_coding	5.31035		Mcm6	ENSMUSG00000026355	0.00612943	1.98349	protein_coding	13.8577		ADORA2A	ENSPANG00000017553	0.023976	8.00787	3.59516
4930439D14Rik	ENSMUSG00000101905	0.0120154	8.52841	antisense_RNA	8.21091		4930458D05Rik	ENSMUSG00000087611	0.00363728	2.40516	antisense_RNA	17.6895		Vps16	ENSMUSG00000027411	0.024328	1.57911	protein_coding	6.63088		RTN4RL2	ENSPANG00000007188	0.044955	4.35912	5.65087
4930451G09Rik	ENSMUSG00000022543	0.00024283	1.829	protein_coding	7.517		4930470G03Rik	ENSMUSG00000085788	0.00498366	3.8179	bidirectional_promoter_lncRNA	17.7662		Tubb5	ENSMUSG00000001525	0.000172172	1.33036	protein_coding	19.6539		ANXA3	ENSPANG00000015227	0.00899101	6.37597	15.215
4930458D05Rik	ENSMUSG00000087611	0.0372494	2.60636	antisense_RNA	18.0503		4930480K23Rik	ENSMUSG00000097284	0.00135722	1.6808	lincRNA	8.36279		Capn2	ENSMUSG00000026509	0.000958073	1.48672	protein_coding	2.00457		HORMAD2	ENSPANG00000004088	0.017982	4.34176	11.1033
4930470G03Rik	ENSMUSG00000085788	0.000399825	3.29505	bidirectional_promoter_lncRNA	20.4831		4930503L19Rik	ENSMUSG00000044906	0.00309942	3.08778	protein_coding	5.2394		Tnfaip2	ENSMUSG00000021281	0.0314742	1.32502	protein_coding	8.1118		ENSPANG00000032644	ENSPANG00000032644	0.044955	5.99916	5.03338
4930480K23Rik	ENSMUSG00000097284	0.0330299	1.66021	lincRNA	6.92614		4930522L14Rik	ENSMUSG00000072762	0.0189021	3.63212	protein_coding	6.43191		Ctns	ENSMUSG00000005949	0.0186912	1.88847	protein_coding	16.2509		ENSPANG00000023358	ENSPANG00000023358	0.044955	22.5765	4.43898
4930500F10Rik	ENSMUSG00000097592	0.00531073	3.89989	antisense_RNA	4.06344		4930525G20Rik	ENSMUSG00000097276	0.04851	2.19762	antisense_RNA	18.3191		Dnaja1	ENSMUSG00000028410	0.0404753	1.38488	protein_coding	16.8608		ENSPANG00000029244	ENSPANG00000029244	0.010989	13.474	4.18661
4930503L19Rik	ENSMUSG00000044906	0.0155999	3.63915	protein_coding	6.89788		4930534D22Rik	ENSMUSG00000097761	0.000156938	3.51877	antisense_RNA	16.884		Ugdh	ENSMUSG00000029201	0.0404753	1.38463	protein_coding	21.0287		COL6A1	ENSPANG00000022692	0.017982	22.9057	2.10991
4930513N10Rik	ENSMUSG00000074136	0.0105232	5.2652	antisense_RNA	11.9127		4930547M16Rik	ENSMUSG00000097890	0.00678205	4.16891	bidirectional_promoter_lncRNA	7.29828		Crip1	ENSMUSG00000006360	0.024328	1.67792	protein_coding	19.9264		KLF7	ENSPANG00000005240	0.010989	7.92362	8.74262
4930518I15Rik	ENSMUSG00000074629	0.0258642	1.71874	protein_coding	4.21879		4930579G24Rik	ENSMUSG00000027811	0.0123066	2.09293	protein_coding	7.0069		Cirbp	ENSMUSG00000045193	5.29e-06	2.15721	protein_coding	5.36313		C1orf194	ENSPANG00000005665	0.00899101	12.8066	23.9068
4930522L14Rik	ENSMUSG00000072762	0.0372494	5.09217	protein_coding	8.21866		4931406C07Rik	ENSMUSG00000031938	0.00426121	1.7104	protein_coding	8.61488		Mif	ENSMUSG00000033307	0.000491253	1.42667	protein_coding	18.6512		ENSPANG00000036156	ENSPANG00000036156	0.017982	8.54603	3.85647
4930534D22Rik	ENSMUSG00000097761	1.89e-06	3.41152	antisense_RNA	18.1663		4931406P16Rik	ENSMUSG00000066571	0.00678205	1.31489	protein_coding	9.70486		Uqcrb	ENSMUSG00000021520	0.0314742	1.27847	protein_coding	22.994		TP53	ENSPANG00000024061	0.044955	4.3468	5.23645
4930547M16Rik	ENSMUSG00000097890	0.00461258	5.152	bidirectional_promoter_lncRNA	9.41864		4931423N10Rik	ENSMUSG00000026774	0.000679716	4.11592	protein_coding	10.4002		Sh3gl1	ENSMUSG00000003200	0.0186912	1.41119	protein_coding	21.1397		FAM131A	ENSPANG00000009226	0.00899101	11.2546	3.55528
4930556M19Rik	ENSMUSG00000096971	0.0330299	3.51448	lincRNA	10.4657		4932441J04Rik	ENSMUSG00000097216	0.0217354	2.91484	processed_transcript	19.096		Mrpl34	ENSMUSG00000034880	0.024328	1.45565	protein_coding	19.3519		ATP6V0A4	ENSPANG00000019020	0.044955	54.154	10.0963
4930570G19Rik	ENSMUSG00000085084	0.0228402	2.357	lincRNA	9.11445		4933402C06Rik	ENSMUSG00000102004	0.0373694	4.87129	lincRNA	12.4513		Gmpr2	ENSMUSG00000002326	0.00817408	1.40955	protein_coding	0.903391		ENSPANG00000034718	ENSPANG00000034718	0.017982	3.48931	11.119
4930579G24Rik	ENSMUSG00000027811	0.00920353	2.35286	protein_coding	7.47146		4933404I11Rik	ENSMUSG00000101153	0.000331157	3.12067	lincRNA	3.16852		Snx18	ENSMUSG00000042364	0.0142738	1.35383	protein_coding	19.8195		OLFM4	ENSPANG00000024154	0.023976	3.83586	20.8717
4930579K19Rik	ENSMUSG00000051074	0.00610604	3.45536	processed_transcript	3.07841		4933404O12Rik	ENSMUSG00000097908	0.0327168	1.89211	lincRNA	18.0946		Fmc1	ENSMUSG00000019689	0.0108345	1.47316	protein_coding	21.7832		ENSPANG00000032322	ENSPANG00000032322	0.044955	5.69071	13.8436
4930589O11Rik	ENSMUSG00000107195	0.0201421	4.82585	TEC	6.00437		4933406I18Rik	ENSMUSG00000087475	0.04851	5.42141	lincRNA	1.24327		Tmem97	ENSMUSG00000037278	0.0108345	1.81666	protein_coding	10.9553		VAMP8	ENSPANG00000017285	0.044955	7.1989	5.23673
4931406C07Rik	ENSMUSG00000031938	0.0292483	1.84546	protein_coding	8.9711		4933406J10Rik	ENSMUSG00000086690	0.00096379	2.54102	antisense_RNA	16.3479		Ptcd1	ENSMUSG00000029624	0.0314742	1.84958	protein_coding	1.70959		IL1RAPL1	ENSPANG00000007585	0.017982	2.33659	12.2312
4931415C17Rik	ENSMUSG00000054910	0.00461258	2.33212	processed_transcript	8.09618		4933407K13Rik	ENSMUSG00000087396	0.00789151	2.03069	processed_transcript	5.90562		Emg1	ENSMUSG00000004268	0.0314742	1.28115	protein_coding	23.3365		SERPINE3	ENSPANG00000009663	0.00899101	4.84782	22.6236
4931423N10Rik	ENSMUSG00000026774	0.0471805	13.8879	protein_coding	8.60011		4933415A04Rik	ENSMUSG00000045877	0.0249516	2.64151	protein_coding	4.25603		Guk1	ENSMUSG00000020444	0.000999001	1.35577	protein_coding	22.1109		EPHX3	ENSPANG00000010109	0.023976	14.7236	5.55351
4933404I11Rik	ENSMUSG00000101153	0.0419505	3.05623	lincRNA	3.19323		4933427E11Rik	ENSMUSG00000044276	0.00263658	8.90569	antisense_RNA	7.68597		Abcb10	ENSMUSG00000031974	0.0186912	1.36341	protein_coding	6.01813		OLR1	ENSPANG00000018732	0.010989	4.66883	15.533
4933406C10Rik	ENSMUSG00000097494	0.000762146	3.36294	lincRNA	9.03212		4933431E20Rik	ENSMUSG00000086968	2.15e-05	1.46235	antisense_RNA	21.2138		Pafah1b3	ENSMUSG00000005447	0.00817408	1.48484	protein_coding	21.297		MIR147B	ENSPANG00000013912	0.00899101	5.85728	2.77314
4933407K13Rik	ENSMUSG00000087396	0.0258642	2.62601	processed_transcript	7.50983		4933431K14Rik	ENSMUSG00000103715	0.0426124	2.49252	TEC	20.6934		Gabarapl1	ENSMUSG00000030161	0.0108345	1.46454	protein_coding	21.6468		CHEK2	ENSPANG00000022752	0.023976	3.7187	12.8577
4933415A04Rik	ENSMUSG00000045877	0.00346502	2.55096	protein_coding	5.23947		5033430I15Rik	ENSMUSG00000038152	0.00916689	2.14154	lincRNA	21.765		Pex19	ENSMUSG00000003464	0.024328	1.37787	protein_coding	11.6719		FKBP1B	ENSPANG00000031212	0.044955	7.94172	11.1266
4933430I17Rik	ENSMUSG00000058046	0.00192286	2.65264	protein_coding	8.5924		5330413P13Rik	ENSMUSG00000086822	0.0327168	1.71429	lincRNA	15.7246		Ccni	ENSMUSG00000063015	0.0108345	1.41841	protein_coding	21.1551		MMD2	ENSPANG00000015670	0.023976	6.54525	3.29879
4933431K14Rik	ENSMUSG00000103715	0.000172922	2.30338	TEC	19.4919		5330439A09Rik	ENSMUSG00000089708	0.0426124	3.72124	antisense_RNA	9.64028		Cpq	ENSMUSG00000039007	0.0404753	1.29183	protein_coding	23.9369		HGF	ENSPANG00000016786	0.044955	4.25831	17.968
5330413P13Rik	ENSMUSG00000086822	0.00610604	1.65602	lincRNA	12.3499		5430416N02Rik	ENSMUSG00000097772	8.8e-05	2.10127	lincRNA	6.71589		Oat	ENSMUSG00000030934	0.000999001	1.33989	protein_coding	20.3392		CNNM3	ENSPANG00000021183	0.044955	4.77889	4.26677
5430403G16Rik	ENSMUSG00000072763	0.00920353	6.5661	protein_coding	6.22321		5430419D17Rik	ENSMUSG00000006204	0.00263658	4.51462	protein_coding	9.4885		Miox	ENSMUSG00000022613	0.0186912	1.83452	protein_coding	1.51643		ARRDC1	ENSPANG00000026442	0.044955	7.93228	2.4434
5430416N02Rik	ENSMUSG00000097772	0.0155999	1.61334	lincRNA	6.22241		5730405O15Rik	ENSMUSG00000087424	0.0426124	1.74571	processed_transcript	22.5096		Aldh1a1	ENSMUSG00000053279	0.000348515	1.41168	protein_coding	18.2131		ENSPANG00000033700	ENSPANG00000033700	0.023976	3.13522	22.7185
5430419D17Rik	ENSMUSG00000006204	0.00346502	3.33289	protein_coding	10.48		5830408C22Rik	ENSMUSG00000110148	0.00789151	3.43662	processed_transcript	16.0608		Rpn1	ENSMUSG00000030062	0.0186912	1.26359	protein_coding	22.2576		BOC	ENSPANG00000016377	0.044955	3.11159	7.17473
5730480H06Rik	ENSMUSG00000029089	0.0372494	2.40473	protein_coding	7.64982		6030442K20Rik	ENSMUSG00000097760	0.00498366	2.86092	processed_transcript	5.63265		Higd1a	ENSMUSG00000038412	0.000245721	1.71031	protein_coding	18.9719		HSF2BP	ENSPANG00000023067	0.023976	3.14737	20.7635
5730522E02Rik	ENSMUSG00000032985	0.0228402	6.82079	protein_coding	9.98236		6230400D17Rik	ENSMUSG00000097577	0.0285955	2.25328	antisense_RNA	10.758		Ccng2	ENSMUSG00000029385	0.000999001	1.58509	protein_coding	18.8858		C1R	ENSPANG00000000599	0.023976	23.1263	2.62529
5830408C22Rik	ENSMUSG00000110148	0.0120154	2.49402	processed_transcript	15.671		6330403K07Rik	ENSMUSG00000018451	0.00263658	1.69508	lincRNA	18.3505		Ulk1	ENSMUSG00000029512	0.0142738	2.07035	protein_coding	16.9031		MYBPHL	ENSPANG00000007194	0.044955	10.8494	6.61129
5930430L01Rik	ENSMUSG00000106951	0.00701069	1.489	lincRNA	7.99723		6330403L08Rik	ENSMUSG00000075585	0.00916689	1.81178	antisense_RNA	18.811		Nr4a1	ENSMUSG00000023034	0.0404753	1.33186	protein_coding	15.1541		CKS2	ENSPANG00000032503	0.010989	8.71531	6.9055
6030419C18Rik	ENSMUSG00000066607	0.0105232	1.84662	protein_coding	18.7036		6430511E19Rik	ENSMUSG00000102555	0.0217354	3.69225	TEC	4.29376		Cnpy2	ENSMUSG00000025381	0.002997	2.18653	protein_coding	5.44307		ENSPANG00000029708	ENSPANG00000029708	0.044955	3.24389	5.91211
6030458C11Rik	ENSMUSG00000022195	0.0201421	1.33539	protein_coding	7.32744		6430548M08Rik	ENSMUSG00000031824	0.0426124	1.67369	protein_coding	18.2421		Fscn1	ENSMUSG00000029581	0.0108345	1.34317	protein_coding	4.78629		ENSPANG00000008574	ENSPANG00000008574	0.044955	2.95066	20.9391
6330403L08Rik	ENSMUSG00000075585	0.00400062	1.86184	antisense_RNA	18.1588		6430550D23Rik	ENSMUSG00000074646	0.0142231	2.68644	protein_coding	1.47339		Grcc10	ENSMUSG00000072772	0.0186912	1.31459	protein_coding	21.8353		CACNG4	ENSPANG00000020566	0.00899101	3.23595	8.41602
6430548M08Rik	ENSMUSG00000031824	0.00920353	1.62055	protein_coding	18.5673		6430562O15Rik	ENSMUSG00000097828	0.00160644	2.20346	lincRNA	5.80422		Rab32	ENSMUSG00000019832	0.00612943	1.94631	protein_coding	2.52939		ANKRD34B	ENSPANG00000021025	0.017982	7.73187	17.0969
6430562O15Rik	ENSMUSG00000097828	5.86e-08	2.43161	lincRNA	6.34649		6720475M21Rik	ENSMUSG00000107009	0.0106304	5.59705	TEC	5.67375		Mcrs1	ENSMUSG00000037570	0.0186912	1.43514	protein_coding	4.17188		PTTG1	ENSPANG00000031818	0.023976	6.39902	3.3037
6530402F18Rik	ENSMUSG00000079499	0.000553579	2.22815	processed_transcript	20.3333		8430408G22Rik	ENSMUSG00000048489	0.00114469	10.661	protein_coding	16.3829		Creld1	ENSMUSG00000030284	0.0404753	1.73328	protein_coding	21.6252		ANO3	ENSPANG00000006438	0.044955	3.22076	18.2363
6720482G16Rik	ENSMUSG00000106553	0.000999001	8.43454	TEC	7.94386		8430419K02Rik	ENSMUSG00000085743	0.000569348	7.09898	processed_transcript	7.74859		Phf1	ENSMUSG00000024193	0.00817408	1.54835	protein_coding	20.9607		PHF13	ENSPANG00000003133	0.044955	3.69948	1.94007
6820431F20Rik	ENSMUSG00000071796	0.00461258	2.02033	transcribed_unprocessed_pseudogene	6.29147		9030624J02Rik	ENSMUSG00000030982	8.8e-05	1.37248	protein_coding	6.98888		Zdhhc7	ENSMUSG00000031823	0.0108345	1.33072	protein_coding	22.1066		PANX2	ENSPANG00000017413	0.044955	4.60182	9.49436
8430408G22Rik	ENSMUSG00000048489	0.0105232	7.11985	protein_coding	14.8284		9130019O22Rik	ENSMUSG00000030823	0.0217354	2.08768	protein_coding	1.96189		Atp2a2	ENSMUSG00000029467	0.0142738	1.25448	protein_coding	19.5797		ENSPANG00000010715	ENSPANG00000010715	0.023976	5.97685	5.28019
8430419K02Rik	ENSMUSG00000085743	0.000999001	5.88106	processed_transcript	7.80911		9130401M01Rik	ENSMUSG00000101892	0.000810082	1.8685	protein_coding	6.92013		Dppa5a	ENSMUSG00000060461	0.0142738	1.44706	protein_coding	9.16827		PTPN14	ENSPANG00000003305	0.017982	5.66378	12.1678
9030407P20Rik	ENSMUSG00000097343	0.00223254	1.80888	processed_transcript	5.82333		9230116N13Rik	ENSMUSG00000097403	0.0106304	2.48691	processed_transcript	8.13945		Tspan31	ENSMUSG00000006736	0.001998	1.31481	protein_coding	20.0148		NRP2	ENSPANG00000011487	0.023976	4.8086	10.7722
9130023H24Rik	ENSMUSG00000062944	0.000999001	1.59954	protein_coding	3.83251		9330102E08Rik	ENSMUSG00000107879	0.0123066	1.74332	lincRNA	14.5804		Eftud2	ENSMUSG00000020929	0.0186912	1.29877	protein_coding	0.656205		ENSPANG00000031676	ENSPANG00000031676	0.044955	19.1568	3.52985
9130230N09Rik	ENSMUSG00000092626	0.0201421	10.7831	processed_transcript	8.29014		9330104G04Rik	ENSMUSG00000097842	0.04851	2.6265	lincRNA	23.494		Melk	ENSMUSG00000035683	0.00817408	155.769	protein_coding	20.6659		FAM53A	ENSPANG00000020344	0.023976	14.1271	5.56609
9230114K14Rik	ENSMUSG00000097145	0.0330299	1.6803	processed_transcript	6.32246		9330121J05Rik	ENSMUSG00000103502	0.000331157	2.4986	antisense_RNA	6.27475		Strap	ENSMUSG00000030224	0.0108345	1.28182	protein_coding	2.39187		KIFC1	ENSPANG00000020271	0.023976	4.31939	3.99106
9330121J05Rik	ENSMUSG00000103502	0.00258847	2.80014	antisense_RNA	7.45538		9330154J02Rik	ENSMUSG00000056031	0.0164104	4.49261	processed_transcript	5.06259		Mmp14	ENSMUSG00000000957	0.00456823	2.02218	protein_coding	1.0257		TRH	ENSPANG00000009555	0.010989	52.7279	2.98134
9330159M07Rik	ENSMUSG00000097177	0.000999001	2.73583	processed_transcript	8.36978		9330159M07Rik	ENSMUSG00000097177	0.0164104	2.38658	processed_transcript	6.36593		Wdr5	ENSMUSG00000026917	0.000999001	1.3971	protein_coding	7.96601		ENSPANG00000019367	ENSPANG00000019367	0.010989	4.48185	1.22823
9330162G02Rik	ENSMUSG00000109536	0.0201421	3.26945	TEC	7.46986		9430015G10Rik	ENSMUSG00000059939	0.00096379	1.63719	protein_coding	5.47813		Nhp2	ENSMUSG00000001056	0.0142738	1.44771	protein_coding	3.87757		CHRNB1	ENSPANG00000024097	0.044955	7.38956	4.60677
9430025C20Rik	ENSMUSG00000055216	0.0292483	5.95498	pseudogene	7.23904		9430037G07Rik	ENSMUSG00000097073	0.00581867	2.33075	lincRNA	4.76798		4931406C07Rik	ENSMUSG00000031938	0.0314742	1.36546	protein_coding	21.0406		LDHD	ENSPANG00000016565	0.044955	3.17291	2.09561
9430037G07Rik	ENSMUSG00000097073	7.22e-05	2.53255	lincRNA	7.82583		9430038I01Rik	ENSMUSG00000040139	0.0327168	2.69401	protein_coding	11.6927		BC004004	ENSMUSG00000052712	0.000999001	1.30835	protein_coding	2.67763		ENSPANG00000031331	ENSPANG00000031331	0.017982	3.66105	4.91409
9430060I03Rik	ENSMUSG00000100632	2.91e-05	4.71788	antisense_RNA	3.48441		9430041J12Rik	ENSMUSG00000086155	0.0142231	1.70834	antisense_RNA	8.96341		Clcn3	ENSMUSG00000004319	0.0108345	1.34104	protein_coding	19.0351		EPHA2	ENSPANG00000018686	0.017982	4.91443	4.17426
9430064I24Rik	ENSMUSG00000108402	0.00223254	3.21724	TEC	4.02371		9530051G07Rik	ENSMUSG00000085982	0.0327168	3.18987	processed_transcript	4.95672		Scamp2	ENSMUSG00000040188	0.00612943	1.42052	protein_coding	3.03333		CHST11	ENSPANG00000012280	0.023976	4.44641	0.792391
9430065F17Rik	ENSMUSG00000097360	0.000999001	4.70311	antisense_RNA	7.09437		9530077C05Rik	ENSMUSG00000036411	0.00678205	1.51134	protein_coding	0.52039		Cyp1b1	ENSMUSG00000024087	0.0186912	1.73861	protein_coding	22.3873		KCNJ8	ENSPANG00000006689	0.017982	4.25676	12.1358
9530052C20Rik	ENSMUSG00000097858	0.0155999	4.34793	lincRNA	6.33135		9530082P21Rik	ENSMUSG00000097006	9.91e-07	3.18775	lincRNA	8.8141		Vsir	ENSMUSG00000020101	0.0108345	3.12685	protein_coding	1.05478		EREG	ENSPANG00000006081	0.023976	4.55034	16.9445
9530059O14Rik	ENSMUSG00000097736	0.00400062	2.11795	lincRNA	5.74494		9630001P10Rik	ENSMUSG00000097825	0.00263658	3.42689	antisense_RNA	4.39345		Spint1	ENSMUSG00000027315	0.00817408	1.5013	protein_coding	3.5218		SMAD3	ENSPANG00000016627	0.023976	7.52951	1.89637
9530062K07Rik	ENSMUSG00000108030	0.0177383	5.33735	bidirectional_promoter_lncRNA	9.57977		9930104L06Rik	ENSMUSG00000044730	0.00160644	1.4586	processed_transcript	5.62156		Me1	ENSMUSG00000032418	0.000119889	1.4809	protein_coding	8.01074		BDNF	ENSPANG00000007184	0.010989	12.836	7.66597
9530077C05Rik	ENSMUSG00000036411	0.0105232	1.42253	protein_coding	19.4162		A030001D20Rik	ENSMUSG00000110357	0.00189816	2.36199	antisense_RNA	23.248		Smpdl3a	ENSMUSG00000019872	0.00456823	1.68427	protein_coding	0.649139		ENSPANG00000001837	ENSPANG00000001837	0.001998	3.49297	7.0481
9530082P21Rik	ENSMUSG00000097006	0.000205061	2.67649	lincRNA	8.86617		A230050P20Rik	ENSMUSG00000038884	0.00789151	1.54313	protein_coding	6.38815		Slc4a2	ENSMUSG00000028962	0.00817408	1.41081	protein_coding	21.3113		ASPM	ENSPANG00000018539	0.010989	6.20136	17.0745
9530086O07Rik	ENSMUSG00000108076	0.0372494	6.33287	TEC	5.53068		A230060F14Rik	ENSMUSG00000097692	0.0285955	4.95232	antisense_RNA	9.09052		Lig1	ENSMUSG00000056394	0.024328	1.40363	protein_coding	19.3127		TIMP1	ENSPANG00000020577	0.044955	18.5267	2.00177
9630001P10Rik	ENSMUSG00000097825	0.0201421	3.59489	antisense_RNA	5.77722		A230072C01Rik	ENSMUSG00000086877	0.0285955	1.96404	processed_transcript	6.19393		Bckdha	ENSMUSG00000060376	0.000999001	1.55085	protein_coding	1.61884		TCEA3	ENSPANG00000021436	0.003996	4.69088	0.937806
9930012K11Rik	ENSMUSG00000044551	0.0228402	10.4906	protein_coding	11.347		A230072E10Rik	ENSMUSG00000084771	0.0426124	2.36688	antisense_RNA	9.22141		Dync1h1	ENSMUSG00000018707	0.002997	1.27823	protein_coding	21.2663		ENSPANG00000019409	ENSPANG00000019409	0.044955	29.6931	3.00378
9930014A18Rik	ENSMUSG00000097493	0.0258642	2.92475	processed_transcript	10.842		A230077H06Rik	ENSMUSG00000100600	0.0249516	1.63936	antisense_RNA	2.32539		Abcd3	ENSMUSG00000028127	0.000999001	1.28568	protein_coding	22.3095		C4orf19	ENSPANG00000018422	0.023976	2.71406	7.87557
9930104L06Rik	ENSMUSG00000044730	0.000470794	1.32914	processed_transcript	6.33178		A230107N01Rik	ENSMUSG00000097292	0.0327168	2.4681	antisense_RNA	6.3351		Foxc2	ENSMUSG00000046714	0.0314742	2.07784	protein_coding	2.65414		TMEM220	ENSPANG00000023765	0.017982	3.28139	18.7758
A230065N10Rik	ENSMUSG00000092071	0.0105232	9.45325	antisense_RNA	19.1393		A2m	ENSMUSG00000030111	1.74e-05	4.57938	protein_coding	16.9671		Dpp4	ENSMUSG00000035000	0.024328	2.12388	protein_coding	7.85994		ENSPANG00000029448	ENSPANG00000029448	0.017982	3.41818	3.81663
A230072C01Rik	ENSMUSG00000086877	0.00299694	1.79995	processed_transcript	4.70653		A330041J22Rik	ENSMUSG00000087466	0.00363728	4.40321	antisense_RNA	8.6706		Rnd3	ENSMUSG00000017144	0.0142738	1.32772	protein_coding	2.16497		MPZL3	ENSPANG00000030066	0.001998	1.73828	20.2086
A2ml1	ENSMUSG00000047228	0.0177383	5.04448	protein_coding	17.8329		A330094K24Rik	ENSMUSG00000097666	0.000476079	1.85647	lincRNA	5.476		Pmf1	ENSMUSG00000028066	0.0314742	7.07709	protein_coding	10.7657		SLC12A7	ENSPANG00000025613	0.010989	6.59907	4.0417
A330009N23Rik	ENSMUSG00000097915	0.00531073	16.9334	lincRNA	8.03318		A430005L14Rik	ENSMUSG00000047613	0.0426124	1.74842	protein_coding	7.66441		Gramd1a	ENSMUSG00000001248	0.0108345	1.69417	protein_coding	0.632513		C9orf153	ENSPANG00000003226	0.023976	11.5027	16.116
A330035P11Rik	ENSMUSG00000085615	0.00400062	4.77444	processed_transcript	7.05449		A430010J10Rik	ENSMUSG00000097603	0.0123066	1.82307	processed_transcript	12.7509		Tppp3	ENSMUSG00000014846	0.000172172	1.62569	protein_coding	19.55		CENPI	ENSPANG00000004634	0.017982	2.6254	14.4018
A330041J22Rik	ENSMUSG00000087466	0.0177383	5.2095	antisense_RNA	4.68936		A430035B10Rik	ENSMUSG00000087305	0.000275476	2.76226	processed_transcript	17.836		Hmg20a	ENSMUSG00000032329	0.00456823	1.31949	protein_coding	23.0521		RRM2	ENSPANG00000018767	0.044955	3.36287	11.6251
A330094K24Rik	ENSMUSG00000097666	0.00701069	1.62224	lincRNA	6.84873		A430105J06Rik	ENSMUSG00000097784	0.0106304	1.83199	lincRNA	6.49318		Cyb5a	ENSMUSG00000024646	0.00612943	1.31139	protein_coding	16.9803		ENSPANG00000034733	ENSPANG00000034733	0.017982	15.8044	3.04248
A3galt2	ENSMUSG00000028794	0.0471805	2.5996	protein_coding	18.7767		A530017D24Rik	ENSMUSG00000072847	0.04851	1.50298	lincRNA	15.7593		Csnk2b	ENSMUSG00000024387	0.000348515	1.29377	protein_coding	22.259		STAT6	ENSPANG00000024919	0.017982	6.08486	7.69518
A430035B10Rik	ENSMUSG00000087305	0.0120154	2.48807	processed_transcript	17.4487		A530072M11Rik	ENSMUSG00000085112	0.0285955	5.61126	processed_transcript	7.88803		H2afx	ENSMUSG00000049932	0.00068817	1.39152	protein_coding	0.0426663		ANGPT1	ENSPANG00000016683	0.00899101	4.90685	13.9624
A530041M06Rik	ENSMUSG00000104973	0.000999001	3.23391	sense_intronic	5.04628		A530083I20Rik	ENSMUSG00000097322	7.23e-05	2.31289	processed_transcript	4.99444		Mre11a	ENSMUSG00000031928	0.000999001	1.78719	protein_coding	5.1653		PTPRT	ENSPANG00000010915	0.044955	3.29828	23.2803
A530083I20Rik	ENSMUSG00000097322	4.2e-05	2.18337	processed_transcript	7.28819		A630052C17Rik	ENSMUSG00000086725	0.00189816	1.64732	processed_transcript	8.36794		Dnajb1	ENSMUSG00000005483	0.0404753	1.44784	protein_coding	19.3671		ENSPANG00000032268	ENSPANG00000032268	0.010989	4.01562	1.57502
A730011C13Rik	ENSMUSG00000084846	0.0105232	1.58565	antisense_RNA	7.94866		A730017C20Rik	ENSMUSG00000050875	0.0373694	1.46092	protein_coding	21.0382		S100a10	ENSMUSG00000041959	0.00817408	1.34455	protein_coding	3.04325		ENSPANG00000033015	ENSPANG00000033015	0.023976	3.6305	10.502
A730017L22Rik	ENSMUSG00000085566	0.0330299	1.51723	processed_transcript	6.2918		A730036I17Rik	ENSMUSG00000056738	0.00581867	2.35096	lincRNA	3.43822		Cpt2	ENSMUSG00000028607	0.0142738	1.32328	protein_coding	0.208472		SH3PXD2B	ENSPANG00000013857	0.000999001	11.7336	4.06097
A730035I17Rik	ENSMUSG00000045238	0.00701069	3.13799	antisense_RNA	19.9849		A730046J19Rik	ENSMUSG00000085139	0.00135722	1.9106	protein_coding	0.382059		Wee1	ENSMUSG00000031016	0.00456823	1.61797	protein_coding	14.1072		ZNF646	ENSPANG00000000984	0.010989	6.68477	4.24057
A930001A20Rik	ENSMUSG00000098008	0.0105232	2.4488	lincRNA	3.71456		A730071L15Rik	ENSMUSG00000096923	0.00189816	5.23864	protein_coding	6.69895		Crym	ENSMUSG00000030905	0.0186912	1.65917	protein_coding	2.76603		CALML4	ENSPANG00000016584	0.023976	3.25427	2.67458
A930004D18Rik	ENSMUSG00000054057	0.0228402	1.53549	protein_coding	7.27094		A830005F24Rik	ENSMUSG00000053181	0.0217354	6.91142	protein_coding	23.52		Ceacam12	ENSMUSG00000030366	0.000999001	2.26517	protein_coding	9.70076		ENSPANG00000015929	ENSPANG00000015929	0.044955	7.24467	4.35563
A930006K02Rik	ENSMUSG00000084866	0.0330299	2.85688	processed_transcript	6.66651		A830052D11Rik	ENSMUSG00000097413	0.00916689	2.69523	lincRNA	16.0942		Praf2	ENSMUSG00000031149	0.0314742	1.60284	protein_coding	19.1071		SVOPL	ENSPANG00000019018	0.010989	5.2828	1.20449
A930009A15Rik	ENSMUSG00000092210	0.0201421	3.04546	protein_coding	21.1787		A830080D01Rik	ENSMUSG00000044150	0.0217354	2.48758	protein_coding	4.96068		Pgk2	ENSMUSG00000031233	0.000999001	1.76712	protein_coding	19.9491		ENSPANG00000029456	ENSPANG00000029456	0.044955	6.2317	0.881146
A930017K11Rik	ENSMUSG00000025727	0.0228402	2.3918	protein_coding	17.7454		A930001A20Rik	ENSMUSG00000098008	0.0285955	1.54366	lincRNA	20.1482		Nxf1	ENSMUSG00000010097	0.0314742	1.49666	protein_coding	20.3624		ADGRL4	ENSPANG00000006130	0.044955	8.60048	15.2444
A930019D19Rik	ENSMUSG00000085958	0.0258642	13.8476	antisense_RNA	9.41199		A930004D18Rik	ENSMUSG00000054057	0.0426124	1.43779	protein_coding	5.23194		Atl2	ENSMUSG00000059811	0.00456823	1.5046	protein_coding	19.154		ENSPANG00000035467	ENSPANG00000035467	0.023976	3.87801	18.8273
A930030B08Rik	ENSMUSG00000108985	4.2e-05	4.57011	TEC	5.81347		A930006L05Rik	ENSMUSG00000102097	0.00189816	2.98779	antisense_RNA	17.0814		Cdca5	ENSMUSG00000024791	0.0404753	1.26342	protein_coding	4.64803		NRSN2	ENSPANG00000023302	0.044955	7.82285	0.959459
A930033H14Rik	ENSMUSG00000090622	3.7e-08	4.15625	protein_coding	18.0942		A930009A15Rik	ENSMUSG00000092210	0.000476079	3.39988	protein_coding	20.419		Mea1	ENSMUSG00000002768	0.0314742	1.32021	protein_coding	23.4252		ADCY10	ENSPANG00000010285	0.044955	3.52536	10.5878
A930035D04Rik	ENSMUSG00000052241	0.00299694	5.05972	pseudogene	19.8402		A930016O22Rik	ENSMUSG00000040705	0.0426124	1.96306	antisense_RNA	19.8279		Ctla2a	ENSMUSG00000044258	0.0404753	1.55815	protein_coding	20.148		KIF18A	ENSPANG00000007185	0.044955	8.01681	9.13582
AA414768	ENSMUSG00000083307	0.00299694	2.01619	processed_pseudogene	20.8435		A930030B08Rik	ENSMUSG00000108985	0.00363728	3.11233	TEC	2.92053		B230118H07Rik	ENSMUSG00000027165	0.0142738	1.49753	protein_coding	1.56283		UBIAD1	ENSPANG00000007059	0.023976	6.70489	3.16338
AA474408	ENSMUSG00000073867	0.0120154	1.7652	TEC	6.57484		A930031H19Rik	ENSMUSG00000086262	0.00135722	24.8468	lincRNA	8.54814		Glmp	ENSMUSG00000001418	0.0108345	1.381	protein_coding	22.5939		CLIC5	ENSPANG00000024966	0.023976	2.97828	1.6328
AA543186	ENSMUSG00000097345	0.0471805	4.02213	lincRNA	13.4068		A930033H14Rik	ENSMUSG00000090622	3.24e-05	2.74134	protein_coding	17.315		Keg1	ENSMUSG00000024694	0.00612943	1.70443	protein_coding	8.63083		DHX58	ENSPANG00000021475	0.017982	3.35244	4.77029
Aagab	ENSMUSG00000037257	0.000172922	1.27971	protein_coding	20.062		AA465934	ENSMUSG00000093483	0.0189021	1.8675	processed_transcript	18.5314		1110059E24Rik	ENSMUSG00000035171	0.024328	1.39305	protein_coding	5.14705		ENSPANG00000036018	ENSPANG00000036018	0.044955	9.74863	2.7106
Aass	ENSMUSG00000029695	0.0419505	1.77741	protein_coding	15.5617		Aacs	ENSMUSG00000029482	0.00363728	1.48747	protein_coding	4.71054		Pde6d	ENSMUSG00000026239	0.0314742	1.33122	protein_coding	5.60169		ENSPANG00000024305	ENSPANG00000024305	0.044955	2.49072	4.0749
Aatf	ENSMUSG00000018697	0.00299694	1.79643	protein_coding	6.66518		Aasdh	ENSMUSG00000055923	0.00160644	1.52615	protein_coding	5.5848		Ing1	ENSMUSG00000045969	0.0404753	1.37846	protein_coding	19.4576		ENSPANG00000033146	ENSPANG00000033146	0.023976	2.96639	19.1939
Abat	ENSMUSG00000057880	0.0105232	1.45647	protein_coding	17.9141		Aass	ENSMUSG00000029695	0.00498366	1.78399	protein_coding	18.3887		Bet1	ENSMUSG00000032757	0.0314742	1.41238	protein_coding	3.457		SLC2A5	ENSPANG00000018457	0.023976	8.3735	23.7824
Abca1	ENSMUSG00000015243	0.000999001	1.71358	protein_coding	7.75082		Aatf	ENSMUSG00000018697	0.00114469	1.5792	protein_coding	5.6981		Cdkn2c	ENSMUSG00000028551	0.024328	1.29795	protein_coding	21.173		ENSPANG00000013786	ENSPANG00000013786	0.017982	6.37492	13.8462
Abca4	ENSMUSG00000028125	0.00223254	1.33725	protein_coding	19.3979		Abat	ENSMUSG00000057880	0.00498366	1.53928	protein_coding	17.76		Paf1	ENSMUSG00000003437	0.0108345	1.57819	protein_coding	18.013		BCAR3	ENSPANG00000003121	0.044955	2.58947	4.99494
Abca6	ENSMUSG00000044749	0.0201421	2.34075	protein_coding	8.40319		Abca1	ENSMUSG00000015243	0.00012965	1.50217	protein_coding	7.38578		Tnni2	ENSMUSG00000031097	0.0314742	1.57769	protein_coding	20.6302		ENSPANG00000014726	ENSPANG00000014726	0.017982	12.2194	9.70606
Abca7	ENSMUSG00000035722	0.00610604	1.52038	protein_coding	21.197		Abca7	ENSMUSG00000035722	0.000106921	1.85088	protein_coding	21.0949		Fam107b	ENSMUSG00000026655	0.00456823	1.33647	protein_coding	18.627		WDR64	ENSPANG00000021032	0.044955	5.9543	16.6965
Abcb10	ENSMUSG00000031974	0.00531073	1.44863	protein_coding	5.06911		Abca8b	ENSMUSG00000020620	0.00135722	1.85775	protein_coding	2.20883		Tsn	ENSMUSG00000026374	0.00456823	1.36942	protein_coding	0.374942		ADGRG2	ENSPANG00000004239	0.023976	7.36061	23.351
Abcb6	ENSMUSG00000026198	0.00920353	2.89478	protein_coding	6.8491		Abcb1a	ENSMUSG00000040584	0.00135722	1.54458	protein_coding	17.1934		Fam89b	ENSMUSG00000024939	0.000958073	1.42892	protein_coding	20.611		ARNTL2	ENSPANG00000004474	0.044955	13.886	11.9498
Abcb8	ENSMUSG00000028973	0.0120154	1.38915	protein_coding	8.25815		Abcb1b	ENSMUSG00000028970	0.0426124	3.10925	protein_coding	10.4132		Nphp1	ENSMUSG00000027378	0.0186912	2.34231	protein_coding	3.12746		PSMG4	ENSPANG00000007366	0.010989	2.41489	5.18603
Abcc1	ENSMUSG00000023088	0.00461258	1.29471	protein_coding	17.0734		Abcb8	ENSMUSG00000028973	0.000156938	1.83277	protein_coding	7.13998		Aldoa	ENSMUSG00000030695	0.000119889	1.4074	protein_coding	20.3213		ENSPANG00000030714	ENSPANG00000030714	0.044955	8.49759	2.26042
Abcc4	ENSMUSG00000032849	3.47e-06	2.17892	protein_coding	17.0559		Abcc10	ENSMUSG00000032842	0.00426121	1.60338	protein_coding	6.65335		Bnip3l	ENSMUSG00000022051	0.024328	1.27055	protein_coding	18.7234		PRIMA1	ENSPANG00000025008	0.044955	2.72579	3.60592
Abcg4	ENSMUSG00000032131	0.0177383	1.70445	protein_coding	18.6787		Abcc4	ENSMUSG00000032849	1.74e-05	2.26734	protein_coding	15.6382		Rbm12	ENSMUSG00000089824	0.00612943	1.75915	protein_coding	2.17706		MAEL	ENSPANG00000000174	0.010989	6.44152	20.8601
Abhd11	ENSMUSG00000040532	0.0137003	1.60921	protein_coding	17.4413		Abcc9	ENSMUSG00000030249	0.0164104	1.71179	protein_coding	17.2383		Nif3l1	ENSMUSG00000026036	0.0404753	1.42189	protein_coding	3.67977		TRIP13	ENSPANG00000020838	0.010989	4.31939	8.05796
Abhd2	ENSMUSG00000039202	0.000339074	1.72303	protein_coding	15.679		Abhd14b	ENSMUSG00000042073	0.000476079	2.03652	protein_coding	22.115		Kcnab2	ENSMUSG00000028931	0.000348515	1.62782	protein_coding	19.936		SLC66A3	ENSPANG00000024078	0.044955	2.2313	22.0628
Abhd3	ENSMUSG00000002475	0.000399825	1.62538	protein_coding	18.8273		Abhd16a	ENSMUSG00000007036	0.00160644	1.59391	protein_coding	7.80911		Nr1d2	ENSMUSG00000021775	0.000245721	1.58696	protein_coding	9.16689		ENSPANG00000006737	ENSPANG00000006737	0.017982	1.69976	5.17045
Abhd4	ENSMUSG00000040997	0.00920353	1.33074	protein_coding	17.972		Abhd17c	ENSMUSG00000038459	0.00114469	1.52778	protein_coding	7.78299		Ubac1	ENSMUSG00000036352	0.0404753	1.38415	protein_coding	20.1547		IKZF4	ENSPANG00000033363	0.044955	5.09928	4.34729
Abhd6	ENSMUSG00000025277	0.0080382	1.3337	protein_coding	18.5465		Abhd2	ENSMUSG00000039202	5.99e-06	1.74244	protein_coding	16.5367		Sox2	ENSMUSG00000074637	0.0404753	1.35559	protein_coding	20.7823		GNA12	ENSPANG00000030401	0.017982	5.59914	3.75136
Abhd8	ENSMUSG00000007950	0.000553579	1.7716	protein_coding	19.1166		Abhd3	ENSMUSG00000002475	0.00678205	1.48815	protein_coding	17.0013		Foxo1	ENSMUSG00000044167	0.0314742	1.4561	protein_coding	20.6187		ENSPANG00000031360	ENSPANG00000031360	0.017982	4.33519	11.0419
Ablim1	ENSMUSG00000025085	9.32e-06	1.3753	protein_coding	18.6777		Abhd5	ENSMUSG00000032540	0.000679716	1.59906	protein_coding	3.59578		Mrps18a	ENSMUSG00000023967	0.00817408	1.25091	protein_coding	23.4059		ENSPANG00000031301	ENSPANG00000031301	0.044955	5.07428	1.46545
Abr	ENSMUSG00000017631	0.0155999	1.43733	protein_coding	17.9811		Abi3	ENSMUSG00000018381	0.04851	2.60088	protein_coding	22.9048		Tbc1d8	ENSMUSG00000003134	0.00456823	1.37946	protein_coding	20.183		PKIG	ENSPANG00000022565	0.044955	2.6955	2.80504
Abtb1	ENSMUSG00000030083	0.000470794	1.69497	protein_coding	6.98682		Abl2	ENSMUSG00000026596	0.0106304	1.25791	protein_coding	10.7871		Smpd2	ENSMUSG00000019822	0.00456823	2.40137	protein_coding	22.8419		DHODH	ENSPANG00000007354	0.010989	5.52406	4.97878
AC055777.1	ENSMUSG00000112143	0.00461258	2.41315	lincRNA	9.40975		Ablim1	ENSMUSG00000025085	0.000569348	1.31458	protein_coding	17.4284		Rsrp1	ENSMUSG00000037266	0.0404753	1.32049	protein_coding	23.8402		TNFRSF1A	ENSPANG00000025410	0.017982	2.78639	3.69782
AC092710.3	ENSMUSG00000113654	0.0330299	1.99438	antisense_RNA	5.74095		Ablim3	ENSMUSG00000032735	0.0249516	1.37873	protein_coding	2.17911		Tsg101	ENSMUSG00000014402	0.00456823	1.28693	protein_coding	1.68022		WIPF2	ENSPANG00000021712	0.044955	3.62233	5.80446
AC101875.1	ENSMUSG00000113385	0.0080382	5.73223	TEC	7.02628		Abr	ENSMUSG00000017631	0.00498366	1.38594	protein_coding	16.2499		Commd4	ENSMUSG00000032299	0.0186912	1.44879	protein_coding	3.44834		JAZF1	ENSPANG00000006254	0.044955	2.51779	3.45942
AC108802.1	ENSMUSG00000112358	0.0155999	2.75117	TEC	5.83522		Abraxas2	ENSMUSG00000030965	0.0189021	1.49413	protein_coding	5.95591		Zbtb18	ENSMUSG00000063659	0.000999001	1.42949	protein_coding	4.26519		MAP2K3	ENSPANG00000023551	0.010989	3.5919	4.35345
AC115122.1	ENSMUSG00000114875	0.00223254	5.86612	processed_transcript	9.0579		Abt1	ENSMUSG00000036376	0.0373694	1.3467	protein_coding	8.31318		Fabp4	ENSMUSG00000062515	0.00612943	5.34041	protein_coding	18.681		ENSPANG00000030888	ENSPANG00000030888	0.003996	3.36452	12.9882
AC121137.1	ENSMUSG00000114577	0.0228402	4.46328	lincRNA	3.66764		Abtb1	ENSMUSG00000030083	8.8e-05	1.78813	protein_coding	7.70408		Slc37a4	ENSMUSG00000032114	0.0142738	1.42736	protein_coding	16.957		SCARNA13	ENSPANG00000002889	0.017982	4.12505	10.3494
AC122197.1	ENSMUSG00000112229	0.0201421	1.91542	sense_intronic	5.87156		AC092710.3	ENSMUSG00000113654	0.00263658	2.30914	antisense_RNA	4.25096		C1qtnf4	ENSMUSG00000040794	0.0314742	1.37752	protein_coding	23.0929		COQ4	ENSPANG00000031182	0.044955	20.5971	4.22636
AC122273.2	ENSMUSG00000111521	0.0105232	1.86797	antisense_RNA	5.98076		AC101875.1	ENSMUSG00000113385	0.0373694	2.85689	TEC	5.74752		Krtcap2	ENSMUSG00000042747	0.00612943	1.31146	protein_coding	23.6267		MDFIC	ENSPANG00000015175	0.044955	4.75968	21.976
AC122302.1	ENSMUSG00000113265	0.0330299	3.0316	lincRNA	12.1929		AC115122.1	ENSMUSG00000114875	0.00789151	12.6322	processed_transcript	11.1729		Coq8a	ENSMUSG00000026489	0.0186912	1.4332	protein_coding	17.7435		FANK1	ENSPANG00000020263	0.010989	4.8404	23.193
AC122335.3	ENSMUSG00000111740	0.000553579	2.78437	TEC	7.99415		AC117199.1	ENSMUSG00000112905	0.0217354	3.08071	TEC	3.89211		Qk	ENSMUSG00000062078	0.0142738	1.31121	protein_coding	20.2832		TMEM37	ENSPANG00000004964	0.044955	9.78097	2.67154
AC122357.3	ENSMUSG00000113812	0.00346502	5.31541	TEC	8.95871		AC121137.1	ENSMUSG00000114577	0.000156938	3.9187	lincRNA	4.17641		Bcap29	ENSMUSG00000020650	0.00068817	1.55422	protein_coding	4.3286		C19orf18	ENSPANG00000012028	0.023976	3.26337	14.3581
AC122876.1	ENSMUSG00000111756	0.0419505	8.71034	TEC	8.11341		AC121805.2	ENSMUSG00000112576	0.00789151	5.49874	TEC	15.4889		Ckmt1	ENSMUSG00000000308	0.001998	1.43796	protein_coding	21.3622		SPHK1	ENSPANG00000020032	0.044955	17.3976	4.10346
AC123738.1	ENSMUSG00000114369	0.0419505	1.8315	antisense_RNA	2.97146		AC121870.2	ENSMUSG00000111755	0.0426124	2.02915	TEC	17.5894		Rrp15	ENSMUSG00000001305	0.0314742	1.76656	protein_coding	8.80044		ARHGAP6	ENSPANG00000007278	0.023976	2.80661	20.9539
AC124426.4	ENSMUSG00000113836	0.0137003	18.292	transcribed_processed_pseudogene	8.9769		AC121961.1	ENSMUSG00000112347	0.0373694	15.5972	bidirectional_promoter_lncRNA	5.99259		Ftsj1	ENSMUSG00000031171	0.0186912	1.47464	protein_coding	19.3063		ADORA2B	ENSPANG00000023693	0.023976	2.09853	2.70952
AC124744.2	ENSMUSG00000114003	0.00920353	6.32146	processed_pseudogene	16.427		AC122197.1	ENSMUSG00000112229	0.000397403	2.53298	sense_intronic	7.89151		Hspa2	ENSMUSG00000059970	0.0314742	1.27351	protein_coding	22.7498		RAB9B	ENSPANG00000018955	0.044955	1.70694	17.6891
AC125350.5	ENSMUSG00000114835	0.0137003	3.93933	sense_intronic	5.95895		AC122273.2	ENSMUSG00000111521	0.00160644	2.77381	antisense_RNA	7.01121		Klc4	ENSMUSG00000003546	0.000172172	1.33753	protein_coding	21.1016		MYLK3	ENSPANG00000017645	0.044955	2.7401	9.43493
AC125374.1	ENSMUSG00000111063	0.0120154	1.73797	transcribed_unprocessed_pseudogene	6.85331		AC122828.3	ENSMUSG00000113842	0.0164104	2.48441	TEC	5.23895		Miip	ENSMUSG00000029022	0.0142738	1.54546	protein_coding	17.2981		SPEF1	ENSPANG00000024115	0.044955	4.37081	3.30354
AC125444.3	ENSMUSG00000113880	0.0177383	8.00033	protein_coding	13.0347		AC122876.1	ENSMUSG00000111756	0.0327168	3.31461	TEC	6.17705		Vav3	ENSMUSG00000033721	0.0186912	1.79104	protein_coding	0.79748		LUZP2	ENSPANG00000012058	0.017982	2.84994	16.4494
AC126804.2	ENSMUSG00000111128	0.0292483	1.36396	TEC	14.7295		AC123705.1	ENSMUSG00000113195	0.00916689	2.71436	TEC	6.22891		Meis2	ENSMUSG00000027210	0.0404753	1.41872	protein_coding	19.9687		PTGFRN	ENSPANG00000023468	0.017982	3.02202	0.181646
AC132332.1	ENSMUSG00000112095	0.0201421	5.26447	lincRNA	9.78484		AC123720.1	ENSMUSG00000112627	0.0142231	1.82869	bidirectional_promoter_lncRNA	14.6358		Ptpn2	ENSMUSG00000024539	0.000958073	1.3192	protein_coding	20.1976		TGM1	ENSPANG00000021783	0.017982	3.11156	6.5224
AC132344.2	ENSMUSG00000113484	0.0155999	2.24783	lincRNA	9.73401		AC123738.1	ENSMUSG00000114369	0.00581867	2.54924	antisense_RNA	2.94474		Pdgfrb	ENSMUSG00000024620	0.0314742	1.95036	protein_coding	22.6698		ENGASE	ENSPANG00000019836	0.044955	9.47867	6.75427
AC133650.1	ENSMUSG00000110945	0.000470794	1.89735	antisense_RNA	17.3633		AC124556.1	ENSMUSG00000112008	0.04851	3.32074	TEC	5.79269		P4ha2	ENSMUSG00000018906	0.0142738	1.56768	protein_coding	18.8746		CALCRL	ENSPANG00000010253	0.023976	6.7921	10.3737
AC134248.1	ENSMUSG00000111490	0.0137003	15.5494	TEC	4.61913		AC124577.3	ENSMUSG00000111291	0.00309942	2.04473	lincRNA	15.8323		Krt19	ENSMUSG00000020911	0.00456823	2.08699	protein_coding	19.7212		CCDC40	ENSPANG00000019680	0.00899101	9.86007	0.567008
AC134328.1	ENSMUSG00000114051	0.0228402	8.1509	processed_transcript	15.71		AC124577.4	ENSMUSG00000111685	0.04851	2.07319	TEC	20.6104		Cdk2ap2	ENSMUSG00000024856	0.000999001	1.65749	protein_coding	19.6142		ALDH3A1	ENSPANG00000023619	0.003996	40.0578	3.48721
AC134439.1	ENSMUSG00000113070	0.000399825	3.36781	antisense_RNA	9.24921		AC124732.3	ENSMUSG00000113589	0.00223902	13.2392	TEC	4.33607		Tmbim1	ENSMUSG00000006301	0.000348515	1.47876	protein_coding	22.2564		ENSPANG00000036401	ENSPANG00000036401	0.023976	2.65379	4.33657
AC134439.3	ENSMUSG00000114014	5.17e-06	3.60198	antisense_RNA	18.8731		AC130827.1	ENSMUSG00000113126	0.0189021	2.34355	TEC	7.63359		Usp2	ENSMUSG00000032010	0.001998	1.44215	protein_coding	11.0222		TMC1	ENSPANG00000024924	0.017982	3.60419	23.4229
AC135469.1	ENSMUSG00000114526	0.0201421	7.86906	TEC	16.3388		AC131687.1	ENSMUSG00000114584	0.0327168	2.3359	TEC	16.2362		Tspan5	ENSMUSG00000028152	0.002997	1.28336	protein_coding	21.2894		NDUFAF3	ENSPANG00000009002	0.044955	24.9941	4.5338
AC137843.1	ENSMUSG00000111631	0.0330299	7.76336	processed_transcript	11.9202		AC132265.1	ENSMUSG00000111977	0.00678205	1.8258	bidirectional_promoter_lncRNA	21.6898		Sod2	ENSMUSG00000006818	0.00817408	1.31657	protein_coding	21.1726		KDM4D	ENSPANG00000000063	0.023976	2.46247	12.3386
AC139323.1	ENSMUSG00000113128	0.0137003	6.26499	TEC	7.85542		AC132474.2	ENSMUSG00000111271	0.0373694	2.15584	sense_intronic	8.02999		Wwc2	ENSMUSG00000031563	0.0186912	1.60188	protein_coding	23.9918		ATXN7L2	ENSPANG00000022723	0.017982	3.39775	5.63292
AC142113.2	ENSMUSG00000111345	0.0137003	4.15566	TEC	7.05257		AC132954.2	ENSMUSG00000113423	0.0373694	4.14792	processed_pseudogene	2.29984		Urod	ENSMUSG00000028684	0.0404753	1.35372	protein_coding	18.776		MIR9-2	ENSPANG00000010885	0.023976	3.07327	1.43423
AC152065.2	ENSMUSG00000113357	0.0105232	10.4247	processed_pseudogene	7.44107		AC133650.1	ENSMUSG00000110945	0.00916689	2.25552	antisense_RNA	16.5868		Arl6ip5	ENSMUSG00000035199	0.0108345	1.44067	protein_coding	22.6881		ZBTB37	ENSPANG00000002385	0.044955	3.23188	20.5973
AC152944.1	ENSMUSG00000112036	0.0292483	3.99101	TEC	1.23367		AC134328.1	ENSMUSG00000114051	0.0123066	4.16208	processed_transcript	13.8895		Zyx	ENSMUSG00000029860	0.0314742	1.46393	protein_coding	0.600129		LHX9	ENSPANG00000021346	0.017982	3.68567	2.47239
AC153368.1	ENSMUSG00000110841	0.0105232	2.20426	transcribed_processed_pseudogene	18.2877		AC134439.1	ENSMUSG00000113070	0.00678205	3.61441	antisense_RNA	8.93517		Irf7	ENSMUSG00000025498	0.000348515	1.74849	protein_coding	19.2503		EYA4	ENSPANG00000013262	0.044955	4.30785	14.9508
AC153516.1	ENSMUSG00000112759	0.0080382	4.43843	TEC	5.5404		AC134439.3	ENSMUSG00000114014	2.15e-05	3.64035	antisense_RNA	18.0257		Ralbp1	ENSMUSG00000024096	0.0314742	1.53569	protein_coding	3.02233		EMCN	ENSPANG00000007741	0.044955	5.52888	16.227
AC153525.1	ENSMUSG00000112550	0.0471805	3.51686	processed_pseudogene	7.56387		AC142113.2	ENSMUSG00000111345	0.0217354	2.4498	TEC	7.35974		Palmd	ENSMUSG00000033377	0.0404753	1.73057	protein_coding	21.5919		EVC	ENSPANG00000025494	0.044955	2.34361	3.84831
AC154141.1	ENSMUSG00000108878	0.0258642	3.38329	TEC	7.68887		AC150314.4	ENSMUSG00000111583	0.0285955	4.99685	bidirectional_promoter_lncRNA	2.79523		Ift140	ENSMUSG00000024169	0.001998	1.31519	protein_coding	20.6919		ANKRD55	ENSPANG00000011630	0.023976	4.53904	7.15184
AC154171.2	ENSMUSG00000114882	0.00223254	2.32966	TEC	19.3727		AC152061.1	ENSMUSG00000114045	0.00223902	1.7486	TEC	9.25191		Capzb	ENSMUSG00000028745	0.000491253	1.28698	protein_coding	2.1493		FAM124A	ENSPANG00000022783	0.017982	9.69814	4.76191
AC154248.3	ENSMUSG00000114095	0.00192286	12.6044	sense_intronic	5.9339		AC152827.1	ENSMUSG00000113361	0.000810082	2.31664	lincRNA	5.85953		Itpr1	ENSMUSG00000030102	0.00612943	1.32425	protein_coding	21.4838		ENSPANG00000017822	ENSPANG00000017822	0.010989	8.68158	2.35937
AC154347.1	ENSMUSG00000113328	0.000145613	2.1843	TEC	6.93537		AC152922.2	ENSMUSG00000110903	0.0373694	3.04065	TEC	7.41903		Slc17a1	ENSMUSG00000021335	0.0186912	1.44419	protein_coding	8.70689		GSDME	ENSPANG00000008671	0.023976	3.63586	0.297853
AC154552.7	ENSMUSG00000114016	0.0228402	4.54894	TEC	6.13483		AC153521.1	ENSMUSG00000112528	0.0189021	11.6361	processed_pseudogene	15.251		Itpr3	ENSMUSG00000042644	0.000999001	1.41031	protein_coding	7.43726		ENSPANG00000032904	ENSPANG00000032904	0.017982	4.42863	18.2959
AC154636.1	ENSMUSG00000113294	0.0258642	4.96797	unprocessed_pseudogene	21.0913		AC153962.1	ENSMUSG00000111905	0.04851	5.91848	antisense_RNA	6.71247		Nek2	ENSMUSG00000026622	0.000999001	1.53834	protein_coding	3.44791		ENSPANG00000000826	ENSPANG00000000826	0.044955	2.30142	18.1466
AC156832.3	ENSMUSG00000111157	0.0177383	6.67465	lincRNA	23.6817		AC154141.1	ENSMUSG00000108878	0.00426121	5.79017	TEC	7.03303		Pkm	ENSMUSG00000032294	1.79e-05	1.35962	protein_coding	21.0771		SPR	ENSPANG00000017287	0.044955	4.3206	8.78114
AC157650.2	ENSMUSG00000114539	0.0155999	2.5369	sense_intronic	4.96909		AC154231.4	ENSMUSG00000114019	0.04851	1.90029	TEC	16.4842		Acot13	ENSMUSG00000006717	0.0314742	1.39487	protein_coding	20.6776		ENSPANG00000025017	ENSPANG00000025017	0.044955	5.4335	5.51732
AC158620.1	ENSMUSG00000110754	0.000999001	3.64289	antisense_RNA	6.94945		AC154335.1	ENSMUSG00000114602	0.000189641	3.51138	sense_intronic	4.63583		Mast2	ENSMUSG00000003810	0.000491253	1.33867	protein_coding	6.87301		DNAAF1	ENSPANG00000025135	0.010989	4.53307	23.0714
AC158622.3	ENSMUSG00000111052	0.000122444	5.60399	lincRNA	8.0719		AC154347.1	ENSMUSG00000113328	0.00309942	2.19266	TEC	4.54278		Ercc1	ENSMUSG00000003549	0.0404753	1.45821	protein_coding	0.792462		SBSPON	ENSPANG00000024237	0.017982	2.69013	20.789
AC159244.4	ENSMUSG00000113940	7.22e-05	1.9836	lincRNA	8.33153		AC154435.1	ENSMUSG00000114642	0.00114469	6.47162	processed_pseudogene	12.5557		Emc7	ENSMUSG00000055943	0.0108345	1.25443	protein_coding	5.9679		SLC7A1	ENSPANG00000012138	0.00899101	4.15281	9.13826
AC159477.1	ENSMUSG00000111994	0.0177383	26.4766	lincRNA	7.13223		AC154849.2	ENSMUSG00000114414	0.0217354	5.54114	lincRNA	15.2084		Snrpa1	ENSMUSG00000030512	0.0142738	1.3161	protein_coding	2.1116		ENSPANG00000018057	ENSPANG00000018057	0.044955	22.0882	22.876
AC159649.3	ENSMUSG00000113529	0.000553579	1.9215	bidirectional_promoter_lncRNA	17.7715		AC154851.1	ENSMUSG00000113351	0.00363728	5.04559	processed_pseudogene	7.40752		Tuba4a	ENSMUSG00000026202	0.0404753	1.26201	protein_coding	17.666		ENSPANG00000015096	ENSPANG00000015096	0.044955	2.11903	4.57302
AC159813.1	ENSMUSG00000113425	0.0155999	2.29373	lincRNA	10.44		AC156163.1	ENSMUSG00000111505	0.00581867	2.21774	TEC	5.21028		C1qa	ENSMUSG00000036887	0.00456823	1.99256	protein_coding	18.8812		PLCG2	ENSPANG00000021730	0.044955	2.64667	2.14022
AC160028.2	ENSMUSG00000112198	1.45e-07	5.29722	lincRNA	7.00141		AC157650.3	ENSMUSG00000114709	0.00916689	2.29046	sense_intronic	5.46162		Npepps	ENSMUSG00000001441	0.00068817	1.4915	protein_coding	20.0698		RAB29	ENSPANG00000009660	0.00899101	1.94741	15.0863
AC160138.1	ENSMUSG00000112308	0.0201421	12.0529	antisense_RNA	16.3001		AC158238.1	ENSMUSG00000111065	0.0189021	7.65242	TEC	4.39525		Elovl6	ENSMUSG00000041220	0.000999001	1.71237	protein_coding	2.71212		ENSPANG00000030965	ENSPANG00000030965	0.044955	2.70271	13.3621
AC160405.1	ENSMUSG00000112300	0.00610604	2.87318	TEC	5.7832		AC158606.2	ENSMUSG00000112163	0.00916689	2.73753	processed_pseudogene	6.98593		F3	ENSMUSG00000028128	0.0142738	1.70627	protein_coding	2.04843		VCAM1	ENSPANG00000007779	0.010989	16.301	20.9386
AC160410.1	ENSMUSG00000112660	0.0155999	12.3201	TEC	6.63742		AC158622.3	ENSMUSG00000111052	7.23e-05	4.94151	lincRNA	8.31859		Jun	ENSMUSG00000052684	0.0108345	1.63352	protein_coding	19.9357		COL24A1	ENSPANG00000026362	0.044955	4.06418	21.8765
AC160637.1	ENSMUSG00000111394	7.22e-05	2.72768	TEC	16.9232		AC158979.1	ENSMUSG00000114749	0.0142231	11.003	TEC	11.3259		Ccnd1	ENSMUSG00000070348	0.000999001	1.40799	protein_coding	10.9405		CAPN15	ENSPANG00000000690	0.044955	5.14213	6.47256
AC161825.1	ENSMUSG00000110917	4.32e-07	7.73901	lincRNA	9.35811		AC159244.4	ENSMUSG00000113940	0.00581867	2.48268	lincRNA	7.39978		Grina	ENSMUSG00000022564	0.001998	1.30804	protein_coding	4.66002		ST8SIA4	ENSPANG00000013345	0.044955	4.00476	12.163
AC161825.2	ENSMUSG00000111606	0.000999001	21.3254	processed_pseudogene	8.5891		AC159649.3	ENSMUSG00000113529	0.0426124	2.34722	bidirectional_promoter_lncRNA	19.3368		Gng3	ENSMUSG00000071658	0.00817408	1.33629	protein_coding	19.1453		SERP1	ENSPANG00000001993	0.010989	2.67483	5.29621
AC163032.1	ENSMUSG00000113831	0.0292483	1.92772	lincRNA	17.549		AC160028.2	ENSMUSG00000112198	0.000189641	3.51613	lincRNA	6.13952		Fmo1	ENSMUSG00000040181	2.65e-05	1.56445	protein_coding	13.4716		SUMF1	ENSPANG00000023714	0.044955	2.47442	3.38836
AC163286.1	ENSMUSG00000113575	0.00258847	2.26676	sense_intronic	6.99159		AC160410.1	ENSMUSG00000112660	0.0142231	10.0994	TEC	7.07759		Cdr2	ENSMUSG00000030878	0.00456823	1.46016	protein_coding	7.02102		CCDC155	ENSPANG00000012936	0.023976	13.0506	4.50126
AC163296.2	ENSMUSG00000112649	2.91e-05	1.71732	transcribed_processed_pseudogene	11.0715		AC160637.1	ENSMUSG00000111394	0.0249516	2.01236	TEC	15.3526		Sphk2	ENSMUSG00000057342	0.0314742	2.5063	protein_coding	23.1448		OSTC	ENSPANG00000016693	0.023976	2.35352	7.65282
AC164441.2	ENSMUSG00000113404	0.000145613	2.35516	lincRNA	20.9787		AC161825.1	ENSMUSG00000110917	0.000397403	7.23341	lincRNA	10.3097		Dnajc12	ENSMUSG00000036764	0.000999001	1.42381	protein_coding	20.5478		MARCHF11	ENSPANG00000017253	0.003996	5.4065	8.54808
AC165080.3	ENSMUSG00000111341	0.0471805	3.42303	TEC	14.3492		AC163032.1	ENSMUSG00000113831	0.000476079	1.96892	lincRNA	16.5693		Tacc3	ENSMUSG00000037313	0.002997	2.84933	protein_coding	5.01214		SMIM18	ENSPANG00000008816	0.023976	2.58836	13.7644
AC165080.4	ENSMUSG00000111465	0.00701069	3.58417	lincRNA	8.74746		AC163286.1	ENSMUSG00000113575	0.00160644	2.25852	sense_intronic	4.52946		Tgfb3	ENSMUSG00000021253	0.000958073	1.76169	protein_coding	0.238119		DNAH2	ENSPANG00000030477	0.044955	12.9077	1.46953
AC166750.1	ENSMUSG00000111594	0.0471805	1.74217	unprocessed_pseudogene	7.55517		AC163296.2	ENSMUSG00000112649	0.0106304	1.76465	transcribed_processed_pseudogene	9.52552		Cks2	ENSMUSG00000062248	8.3e-05	2.49691	protein_coding	0.0860936		GDPD3	ENSPANG00000011153	0.017982	7.99888	5.91989
AC170188.1	ENSMUSG00000114282	0.00223254	2.71716	TEC	4.86985		AC164426.2	ENSMUSG00000114493	0.00135722	5.85788	antisense_RNA	22.7767		Apobec3	ENSMUSG00000009585	0.000999001	2.05377	protein_coding	9.21725		EXTL1	ENSPANG00000001282	0.044955	7.0634	4.8692
AC238676.4	ENSMUSG00000113768	0.0177383	22.1781	unprocessed_pseudogene	4.71547		AC164441.2	ENSMUSG00000113404	0.00426121	2.51588	lincRNA	19.791		D1Ertd622e	ENSMUSG00000044768	0.000958073	1.4012	protein_coding	18.3561		ENSPANG00000019228	ENSPANG00000019228	0.044955	4.28246	18.6109
Acaa1a	ENSMUSG00000036138	0.00400062	1.6568	protein_coding	20.1073		AC165080.4	ENSMUSG00000111465	0.0142231	3.53412	lincRNA	9.57488		Ramp1	ENSMUSG00000034353	0.002997	1.39455	protein_coding	22.8251		RBMS1	ENSPANG00000001383	0.017982	2.86683	15.7482
Acaca	ENSMUSG00000020532	0.0471805	1.27468	protein_coding	6.2738		AC170188.1	ENSMUSG00000114282	0.000275476	2.28126	TEC	4.0959		Tgm2	ENSMUSG00000037820	0.002997	1.61747	protein_coding	23.4047		SERPINB9	ENSPANG00000015755	0.023976	2.65808	3.9799
Acacb	ENSMUSG00000042010	0.0177383	2.1628	protein_coding	13.5934		AC173482.1	ENSMUSG00000114253	0.00581867	4.423	sense_intronic	6.47322		Rnf19a	ENSMUSG00000022280	0.0142738	1.5199	protein_coding	18.6233		FAM160B2	ENSPANG00000009530	0.044955	11.1748	3.52938
Acad10	ENSMUSG00000029456	0.0201421	1.59591	protein_coding	9.71565		AC241534.1	ENSMUSG00000111938	0.04851	8.3193	lincRNA	11.4126		Lyar	ENSMUSG00000067367	0.0108345	1.29883	protein_coding	15.9575		DPH2	ENSPANG00000007643	0.017982	6.70815	5.39535
Acad8	ENSMUSG00000031969	0.00299694	1.30653	protein_coding	17.1344		Acaa2	ENSMUSG00000036880	0.000397403	2.0057	protein_coding	14.9133		Ddit3	ENSMUSG00000025408	0.0314742	1.34804	protein_coding	16.4827		ENSPANG00000031744	ENSPANG00000031744	0.044955	5.35057	14.9566
Acad9	ENSMUSG00000027710	0.00461258	1.61006	protein_coding	5.91639		Acacb	ENSMUSG00000042010	0.0327168	2.16107	protein_coding	16.0424		Nfe2l3	ENSMUSG00000029832	0.00817408	1.72707	protein_coding	19.0026		UGT8	ENSPANG00000017462	0.044955	6.0392	11.4871
Acadm	ENSMUSG00000062908	2.41e-05	1.64599	protein_coding	7.57877		Acad11	ENSMUSG00000090150	0.00189816	1.47345	protein_coding	3.2971		Cnih2	ENSMUSG00000024873	0.0142738	2.0049	protein_coding	0.96138		LY6G5C	ENSPANG00000022234	0.017982	2.49965	4.9965
Acat2	ENSMUSG00000023832	0.0228402	2.02417	protein_coding	7.34543		Acad9	ENSMUSG00000027710	0.000156938	1.36949	protein_coding	6.29629		Fbxo25	ENSMUSG00000038365	0.000999001	1.43883	protein_coding	22.2225		ALDH1L1	ENSPANG00000021688	0.023976	15.2383	1.73471
Acbd4	ENSMUSG00000056938	0.00192286	1.61492	protein_coding	18.3278		Acadl	ENSMUSG00000026003	0.00581867	1.89701	protein_coding	18.5019		Rps6ka2	ENSMUSG00000023809	0.000999001	1.29848	protein_coding	6.70219		ENSPANG00000016730	ENSPANG00000016730	0.017982	2.96306	3.78634
Acbd6	ENSMUSG00000033701	0.00299694	1.49848	protein_coding	18.9737		Acadm	ENSMUSG00000062908	3.86e-07	1.83336	protein_coding	7.04813		Trpv4	ENSMUSG00000014158	0.0142738	1.63152	protein_coding	4.33642		AS3MT	ENSPANG00000020981	0.017982	2.17865	15.7399
Acly	ENSMUSG00000020917	3.5e-05	1.46157	protein_coding	19.1048		Acadsb	ENSMUSG00000030861	0.0285955	1.39654	protein_coding	6.4266		Cln3	ENSMUSG00000030720	0.024328	1.5001	protein_coding	0.428875		FASTK	ENSPANG00000015942	0.044955	32.601	4.30869
Aco2	ENSMUSG00000022477	0.0330299	1.48972	protein_coding	17.4562		Acadvl	ENSMUSG00000018574	0.0217354	1.7354	protein_coding	16.1432		Gmppa	ENSMUSG00000033021	0.0142738	1.43059	protein_coding	23.8934		CCT6B	ENSPANG00000023018	0.023976	2.15681	20.0816
Acot11	ENSMUSG00000034853	0.000999001	1.56912	protein_coding	17.8914		Acbd4	ENSMUSG00000056938	0.00012965	1.71642	protein_coding	19.186		Utp3	ENSMUSG00000070697	0.00456823	1.3645	protein_coding	23.7535		TSNAXIP1	ENSPANG00000024774	0.044955	5.97685	5.50208
Acot7	ENSMUSG00000028937	0.00920353	1.98384	protein_coding	18.9383		Acbd6	ENSMUSG00000033701	0.00160644	1.53692	protein_coding	17.2159		Ptges2	ENSMUSG00000026820	0.00817408	1.44733	protein_coding	0.416232		NEK6	ENSPANG00000025854	0.010989	3.81854	2.30841
Acox3	ENSMUSG00000029098	1.66e-05	1.52127	protein_coding	8.14607		Acly	ENSMUSG00000020917	0.00916689	1.43841	protein_coding	18.864		Fxr1	ENSMUSG00000027680	0.0314742	1.272	protein_coding	18.1881		DCLRE1B	ENSPANG00000029371	0.023976	1.99347	1.29959
Acp2	ENSMUSG00000002103	0.00192286	1.32241	protein_coding	6.28876		Aco2	ENSMUSG00000022477	0.04851	1.40385	protein_coding	16.9841		Cd276	ENSMUSG00000035914	0.0314742	1.5718	protein_coding	2.10479		RND1	ENSPANG00000019460	0.017982	3.11764	4.98921
Acr	ENSMUSG00000022622	0.000145613	10.7833	protein_coding	8.24407		Acot1	ENSMUSG00000072949	0.00263658	3.68901	protein_coding	21.3257		Slc15a2	ENSMUSG00000022899	0.0142738	1.48046	protein_coding	20.8489		ELMSAN1	ENSPANG00000015765	0.023976	2.94194	3.66607
Acsf3	ENSMUSG00000015016	0.0080382	1.37052	protein_coding	6.75178		Acot11	ENSMUSG00000034853	0.00498366	1.6428	protein_coding	17.19		Per2	ENSMUSG00000055866	0.000491253	5.43425	protein_coding	11.1867		RAD52	ENSPANG00000005954	0.044955	3.21831	4.54446
Actb	ENSMUSG00000029580	0.0471805	1.62512	protein_coding	4.9264		Acot13	ENSMUSG00000006717	0.000106921	1.62643	protein_coding	18.0834		Calr	ENSMUSG00000003814	0.0142738	1.36736	protein_coding	20.3847		ENSPANG00000018044	ENSPANG00000018044	0.017982	4.19854	19.3424
Actc1	ENSMUSG00000068614	0.00701069	3.20822	protein_coding	18.9005		Acox3	ENSMUSG00000029098	0.0123066	1.33905	protein_coding	4.47605		St6galnac2	ENSMUSG00000057286	0.0142738	1.43215	protein_coding	3.15924		CHST1	ENSPANG00000005033	0.044955	4.3468	6.61608
Actg1	ENSMUSG00000062825	0.000399825	1.87481	protein_coding	3.93336		Acoxl	ENSMUSG00000027380	0.000106921	3.3588	protein_coding	7.4116		Sod3	ENSMUSG00000072941	0.0404753	1.56459	protein_coding	20.1187		TCP11	ENSPANG00000024080	0.044955	7.6995	21.0804
Actn1	ENSMUSG00000015143	0.00610604	1.68942	protein_coding	18.7657		Acp2	ENSMUSG00000002103	0.00426121	1.28043	protein_coding	1.05641		Hmg20b	ENSMUSG00000020232	0.00068817	1.43619	protein_coding	23.961		PAPSS2	ENSPANG00000021893	0.023976	4.89494	23.3414
Actn4	ENSMUSG00000054808	0.0471805	1.78074	protein_coding	18.7701		Acr	ENSMUSG00000022622	0.00678205	4.79307	protein_coding	9.4678		Galntl5	ENSMUSG00000028938	0.00817408	3.12541	protein_coding	10.5178		PLA2G4A	ENSPANG00000021907	0.044955	3.64211	21.0774
Actr1a	ENSMUSG00000025228	0.0105232	1.38025	protein_coding	18.9682		Acsf2	ENSMUSG00000076435	0.0217354	1.96426	protein_coding	14.5145		Cdkn1c	ENSMUSG00000037664	0.0142738	1.46143	protein_coding	18.3537		POPDC3	ENSPANG00000010757	0.010989	2.72471	12.3319
Acvr1b	ENSMUSG00000000532	0.00610604	1.31144	protein_coding	19.1496		Acsf3	ENSMUSG00000015016	0.00263658	1.63764	protein_coding	5.30264		Cyp2c29	ENSMUSG00000003053	0.0108345	1.57183	protein_coding	8.94077		EIF1AD	ENSPANG00000011370	0.023976	2.49039	3.50728
Acyp2	ENSMUSG00000060923	0.0155999	1.957	protein_coding	17.4641		Acsl6	ENSMUSG00000020333	0.000106921	1.27008	protein_coding	17.0819		Srrt	ENSMUSG00000037364	0.0142738	1.3575	protein_coding	22.013		AVIL	ENSPANG00000023176	0.00899101	2.4617	7.19179
Adam12	ENSMUSG00000054555	0.00223254	2.6796	protein_coding	4.05421		Actb	ENSMUSG00000029580	0.00160644	2.10086	protein_coding	5.65075		Kcna5	ENSMUSG00000045534	0.00612943	1.34587	protein_coding	20.0382		ADGRF5	ENSPANG00000008646	0.023976	4.89099	15.1842
Adam17	ENSMUSG00000052593	0.0105232	1.70673	protein_coding	5.72243		Actc1	ENSMUSG00000068614	0.00012965	3.68208	protein_coding	16.3881		Prss2	ENSMUSG00000057163	0.0108345	1.41776	protein_coding	11.5742		CCDC130	ENSPANG00000009961	0.023976	6.62887	4.13158
Adam23	ENSMUSG00000025964	3.5e-05	1.3458	protein_coding	10.2029		Actg1	ENSMUSG00000062825	1.41e-05	2.30338	protein_coding	3.45528		Thumpd3	ENSMUSG00000030264	0.0142738	1.27608	protein_coding	8.74223		POFUT1	ENSPANG00000024118	0.044955	4.88499	2.4928
Adam9	ENSMUSG00000031555	0.00461258	1.28207	protein_coding	19.9477		Actl6a	ENSMUSG00000027671	0.000156938	1.4143	protein_coding	5.94107		Cyp46a1	ENSMUSG00000021259	0.00817408	1.91814	protein_coding	3.65048		UBXN8	ENSPANG00000011717	0.044955	2.29388	9.25192
Adamts1	ENSMUSG00000022893	0.0177383	1.97974	protein_coding	3.02674		Actn4	ENSMUSG00000054808	0.00581867	1.56561	protein_coding	17.6912		Mettl9	ENSMUSG00000030876	0.024328	1.33912	protein_coding	0.943493		ENSPANG00000035419	ENSPANG00000035419	0.017982	5.13813	19.8805
Adamts16	ENSMUSG00000049538	0.00920353	2.10742	protein_coding	2.07312		Actr5	ENSMUSG00000037761	4.82e-06	1.48532	protein_coding	6.95114		Eif2s2	ENSMUSG00000074656	0.0108345	1.33392	protein_coding	3.8939		AMOT	ENSPANG00000021026	0.044955	6.23873	1.6809
Adamts18	ENSMUSG00000053399	0.0228402	2.21908	protein_coding	2.43576		Actr8	ENSMUSG00000015971	0.04851	1.29745	protein_coding	8.52425		Tyr	ENSMUSG00000004651	0.024328	1.26945	protein_coding	23.5997		NPY1R	ENSPANG00000022970	0.044955	3.40326	16.9635
Adamts20	ENSMUSG00000022449	0.0155999	2.88586	protein_coding	7.81367		Acvr1b	ENSMUSG00000000532	0.00135722	1.54841	protein_coding	18.1975		Mbd3	ENSMUSG00000035478	0.0186912	1.58649	protein_coding	21.293		CHRAC1	ENSPANG00000018908	0.017982	3.07181	14.8322
Adamts3	ENSMUSG00000043635	0.000399825	1.43091	protein_coding	9.81153		Acvr2b	ENSMUSG00000061393	0.00789151	1.33831	protein_coding	12.7566		Smc6	ENSMUSG00000020608	0.00817408	1.48628	protein_coding	2.38205		ENSPANG00000035443	ENSPANG00000035443	0.044955	6.58686	11.2062
Adamts4	ENSMUSG00000006403	0.00089238	4.45813	protein_coding	21.7058		Adal	ENSMUSG00000027259	0.0285955	1.43738	protein_coding	0.954478		Cdc37l1	ENSMUSG00000024780	0.0142738	1.51274	protein_coding	17.1573		RBMS2	ENSPANG00000014113	0.023976	1.82077	2.75988
Adamts5	ENSMUSG00000022894	0.000399825	1.62123	protein_coding	19.6176		Adam17	ENSMUSG00000052593	0.00189816	1.69217	protein_coding	4.59258		Pygl	ENSMUSG00000021069	0.002997	1.32646	protein_coding	22.9263		SDR16C5	ENSPANG00000005056	0.023976	1.80601	19.237
Adamts7	ENSMUSG00000032363	0.0177383	4.19924	protein_coding	23.8986		Adamts1	ENSMUSG00000022893	0.000810082	1.91749	protein_coding	0.0738621		Dmap1	ENSMUSG00000009640	0.00612943	1.57232	protein_coding	2.16395		RAB38	ENSPANG00000007862	0.023976	2.25864	19.1153
Adamtsl2	ENSMUSG00000036040	0.0292483	2.04602	protein_coding	19.3388		Adamts16	ENSMUSG00000049538	0.00309942	2.36121	protein_coding	1.878		Pkd2	ENSMUSG00000034462	0.002997	1.31177	protein_coding	22.8928		ENSPANG00000029857	ENSPANG00000029857	0.023976	2.24529	18.1477
Adap2	ENSMUSG00000020709	0.000999001	5.70469	protein_coding	11.2357		Adamts18	ENSMUSG00000053399	0.000569348	1.88049	protein_coding	2.3408		Grhpr	ENSMUSG00000035637	0.00817408	1.3982	protein_coding	21.0237		ZNF276	ENSPANG00000022228	0.017982	2.72581	6.31266
Adarb1	ENSMUSG00000020262	0.000999001	1.39152	protein_coding	18.4735		Adamts3	ENSMUSG00000043635	0.00189816	1.5286	protein_coding	8.65578		Nans	ENSMUSG00000028334	0.024328	1.49569	protein_coding	22.6366		PLEK	ENSPANG00000005755	0.044955	2.40795	19.9812
Adat1	ENSMUSG00000031949	0.0419505	1.45005	protein_coding	6.81864		Adamts4	ENSMUSG00000006403	0.000189641	5.0339	protein_coding	22.2714		Cers4	ENSMUSG00000008206	0.0186912	1.36737	protein_coding	7.00408		ENSPANG00000036478	ENSPANG00000036478	0.044955	2.19901	17.4508
Adat2	ENSMUSG00000019808	3.47e-06	2.14158	protein_coding	6.30802		Adamts5	ENSMUSG00000022894	0.00114469	1.65696	protein_coding	20.3117		Sncg	ENSMUSG00000023064	0.024328	1.35145	protein_coding	12.2891		PARP16	ENSPANG00000016725	0.010989	2.43772	3.65627
Adcy1	ENSMUSG00000020431	3.5e-05	1.4042	protein_coding	10.3319		Adamtsl1	ENSMUSG00000066113	0.00096379	1.51398	protein_coding	16.9621		Zmym3	ENSMUSG00000031310	0.00068817	1.72208	protein_coding	23.9719		ENSPANG00000017582	ENSPANG00000017582	0.00899101	2.4052	20.5658
Adcy7	ENSMUSG00000031659	0.0080382	2.48981	protein_coding	4.99094		Adamtsl5	ENSMUSG00000043822	0.04851	2.21886	protein_coding	23.6581		Esd	ENSMUSG00000021996	0.0404753	1.2622	protein_coding	22.9481		RTL5	ENSPANG00000006959	0.017982	3.9261	2.46199
Adcy8	ENSMUSG00000022376	0.000102815	1.72925	protein_coding	17.8639		Adap2	ENSMUSG00000020709	0.0123066	4.15965	protein_coding	10.8405		Akr1e1	ENSMUSG00000045410	0.0404753	1.4923	protein_coding	2.10239		SLC19A3	ENSPANG00000006246	0.017982	3.33401	13.0813
Adgre5	ENSMUSG00000002885	0.000999001	2.67765	protein_coding	16.1448		Adarb1	ENSMUSG00000020262	0.00363728	1.43583	protein_coding	18.9429		Smc1a	ENSMUSG00000041133	0.00817408	1.25618	protein_coding	21.0625		ANXA4	ENSPANG00000006090	0.023976	4.69048	22.3533
Adgrf2	ENSMUSG00000057899	0.00461258	1.84875	protein_coding	9.61668		Adat2	ENSMUSG00000019808	0.000810082	2.44473	protein_coding	2.34581		Gpx7	ENSMUSG00000028597	0.0108345	1.67568	protein_coding	23.0277		CDKN2C	ENSPANG00000035708	0.017982	3.90329	21.6428
Adgrg6	ENSMUSG00000039116	0.0177383	4.44352	protein_coding	8.96254		Adat3	ENSMUSG00000035370	0.000275476	2.13178	protein_coding	7.44505		Cldn5	ENSMUSG00000041378	0.00456823	1.7973	protein_coding	22.5266		CNPY4	ENSPANG00000019549	0.044955	3.27876	3.37697
Adgrl2	ENSMUSG00000028184	0.00299694	1.26581	protein_coding	21.9162		Adck1	ENSMUSG00000021044	0.00498366	1.51402	protein_coding	6.24474		Cep19	ENSMUSG00000035790	0.00612943	1.57787	protein_coding	21.748		ENSPANG00000035346	ENSPANG00000035346	0.044955	4.2381	18.9678
Adgrl4	ENSMUSG00000039167	0.00192286	2.52999	protein_coding	20.4634		Adck5	ENSMUSG00000022550	2.15e-05	1.61704	protein_coding	5.95596		Pxmp2	ENSMUSG00000029499	5.71e-05	1.8632	protein_coding	9.26614		ENSPANG00000022424	ENSPANG00000022424	0.010989	2.18816	14.2465
Adh5	ENSMUSG00000028138	0.0372494	1.40282	protein_coding	7.66649		Adcy1	ENSMUSG00000020431	9.24e-06	1.71699	protein_coding	9.91753		Caml	ENSMUSG00000021501	0.0404753	1.28325	protein_coding	23.7071		MTHFR	ENSPANG00000002434	0.044955	6.09145	3.29185
Adipor1	ENSMUSG00000026457	0.0105232	1.62906	protein_coding	18.5463		Adcy2	ENSMUSG00000021536	0.0373694	1.42804	protein_coding	19.5726		Ulk2	ENSMUSG00000004798	0.0404753	1.40215	protein_coding	15.379		GEMIN4	ENSPANG00000024610	0.023976	3.684	3.99123
Adora1	ENSMUSG00000042429	0.00531073	1.7244	protein_coding	19.1241		Adcy8	ENSMUSG00000022376	0.00223902	1.68177	protein_coding	17.9886		Rasal1	ENSMUSG00000029602	0.0142738	1.28602	protein_coding	7.72752		GNL3L	ENSPANG00000012588	0.023976	3.62018	5.70777
Adpgk	ENSMUSG00000025236	0.0372494	1.43232	protein_coding	7.77569		Adcyap1	ENSMUSG00000024256	0.00678205	2.23274	protein_coding	23.9727		Gas7	ENSMUSG00000033066	0.00612943	2.46534	protein_coding	21.5233		P2RX3	ENSPANG00000019180	0.044955	1.85023	23.4946
Adprhl1	ENSMUSG00000031448	3.48e-07	3.85642	protein_coding	6.0418		Add3	ENSMUSG00000025026	0.00498366	1.36218	protein_coding	16.5465		Spon2	ENSMUSG00000037379	0.000245721	1.96284	protein_coding	1.22637		ZNF124	ENSPANG00000001152	0.010989	3.34038	8.69933
Adprhl2	ENSMUSG00000042558	0.000999001	1.45756	protein_coding	7.28216		Adgra1	ENSMUSG00000025475	0.0189021	1.72401	protein_coding	18.314		Pgk1	ENSMUSG00000062070	0.00068817	1.62097	protein_coding	18.8404		MX1	ENSPANG00000023901	0.003996	2.57184	3.65047
Adprm	ENSMUSG00000020910	0.000999001	1.65412	protein_coding	4.94612		Adgre5	ENSMUSG00000002885	0.0217354	2.57165	protein_coding	17.527		Tnfaip1	ENSMUSG00000017615	0.00612943	2.13288	protein_coding	20.7405		ENSPANG00000029819	ENSPANG00000029819	0.023976	5.67592	10.7845
Adra2a	ENSMUSG00000033717	7.22e-05	1.74766	protein_coding	14.621		Adgrf2	ENSMUSG00000057899	0.0373694	1.66543	protein_coding	8.47944		Tmem9b	ENSMUSG00000031021	0.00817408	1.31402	protein_coding	0.261903		ENSPANG00000030065	ENSPANG00000030065	0.00899101	3.42818	12.5985
Adra2c	ENSMUSG00000045318	0.0419505	1.90645	protein_coding	19.7611		Adgrf4	ENSMUSG00000023918	0.0106304	2.22241	protein_coding	5.3115		Gstt2	ENSMUSG00000033318	0.00817408	1.66654	protein_coding	7.42535		CTXN2	ENSPANG00000004204	0.003996	4.7444	10.6802
Adrb2	ENSMUSG00000045730	0.0155999	2.77187	protein_coding	16.6865		Adgrf5	ENSMUSG00000056492	0.0189021	1.70752	protein_coding	15.8172		Slc16a6	ENSMUSG00000041920	0.001998	1.98683	protein_coding	5.98034		EBF2	ENSPANG00000020231	0.023976	6.98519	11.1889
Adss	ENSMUSG00000015961	0.00461258	2.06417	protein_coding	7.25801		Adgrl4	ENSMUSG00000039167	0.000106921	2.14227	protein_coding	17.078		Ints5	ENSMUSG00000071652	0.00612943	1.27149	protein_coding	1.38645		TMC3	ENSPANG00000015639	0.044955	10.8262	10.4427
Aen	ENSMUSG00000030609	0.0419505	1.88274	protein_coding	7.14655		Adhfe1	ENSMUSG00000025911	0.0249516	2.00379	protein_coding	15.4861		Vldlr	ENSMUSG00000024924	0.024328	1.47344	protein_coding	3.79632		MIR29B2	ENSPANG00000004555	0.023976	2.74565	8.74384
AF529169	ENSMUSG00000039313	0.0137003	2.52637	protein_coding	14.3927		Adipor1	ENSMUSG00000026457	0.0164104	1.50825	protein_coding	18.5288		Slc19a2	ENSMUSG00000040918	0.000999001	1.36781	protein_coding	22.4654		ZNF317	ENSPANG00000007764	0.017982	7.04697	3.31759
Afap1l1	ENSMUSG00000033032	1.66e-05	1.98373	protein_coding	5.62502		Adora1	ENSMUSG00000042429	0.00135722	1.87665	protein_coding	18.2139		Dclre1a	ENSMUSG00000025077	0.0404753	1.63569	protein_coding	6.33494		JADE3	ENSPANG00000016120	0.023976	2.01879	21.4292
Aff3	ENSMUSG00000037138	0.00610604	1.50764	protein_coding	19.7611		Adora2b	ENSMUSG00000018500	2.15e-05	2.9339	protein_coding	12.909		Ccna2	ENSMUSG00000027715	0.024328	1.89965	protein_coding	22.5972		PPP1R1A	ENSPANG00000002382	0.010989	3.15522	1.73373
Aff4	ENSMUSG00000049470	2.91e-05	1.44121	protein_coding	18.8801		Adpgk	ENSMUSG00000025236	5.93e-05	1.60902	protein_coding	5.88157		Pdlim4	ENSMUSG00000020388	0.00612943	2.16652	protein_coding	2.16548		S1PR1	ENSPANG00000014841	0.017982	2.71463	3.46629
Afg1l	ENSMUSG00000038302	0.0228402	1.42528	protein_coding	20.8904		Adprhl1	ENSMUSG00000031448	0.000228762	3.11124	protein_coding	6.06408		Slc7a8	ENSMUSG00000022180	0.0186912	1.4019	protein_coding	7.10922		ENSPANG00000003024	ENSPANG00000003024	0.044955	3.35889	6.63984
Afg3l1	ENSMUSG00000031967	0.00610604	1.53335	protein_coding	5.38048		Adprhl2	ENSMUSG00000042558	0.0189021	1.57702	protein_coding	5.68181		Il18	ENSMUSG00000039217	0.000999001	1.28372	protein_coding	0.764661		CPED1	ENSPANG00000016466	0.00899101	2.88258	16.0104
Agap1	ENSMUSG00000055013	0.000553579	1.40962	protein_coding	18.0765		Adprm	ENSMUSG00000020910	0.0189021	1.66426	protein_coding	3.75745		Igfbp6	ENSMUSG00000023046	0.0186912	1.4439	protein_coding	18.995		DNAH3	ENSPANG00000024576	0.044955	3.04836	2.12416
Agmo	ENSMUSG00000050103	0.00223254	4.84654	protein_coding	10.6059		Adra2a	ENSMUSG00000033717	1.74e-05	1.71148	protein_coding	13.8966		Rad51ap1	ENSMUSG00000030346	0.0108345	11.4355	protein_coding	14.0899		ENSPANG00000033281	ENSPANG00000033281	0.044955	2.24809	18.1781
Ago2	ENSMUSG00000036698	2e-05	1.44498	protein_coding	18.9372		Adrb2	ENSMUSG00000045730	0.000228762	5.86943	protein_coding	17.2931		Lypd3	ENSMUSG00000057454	0.00817408	1.55754	protein_coding	1.77888		ST3GAL6	ENSPANG00000014748	0.023976	3.53277	13.2007
Agpat1	ENSMUSG00000034254	0.0201421	1.88975	protein_coding	18.8219		Adrm1	ENSMUSG00000039041	0.0142231	1.78738	protein_coding	9.57509		Abhd3	ENSMUSG00000002475	0.00068817	1.57185	protein_coding	19.6215		SLITRK1	ENSPANG00000006605	0.010989	2.15514	2.0394
Agpat3	ENSMUSG00000001211	6.04e-05	1.63604	protein_coding	20.0049		Adsl	ENSMUSG00000022407	5.93e-05	1.48157	protein_coding	6.46045		Pcna	ENSMUSG00000027342	0.0108345	1.38273	protein_coding	16.8622		PNPLA6	ENSPANG00000023738	0.023976	12.8593	4.75276
Agt	ENSMUSG00000031980	0.0105232	2.51621	protein_coding	1.02036		Aen	ENSMUSG00000030609	9.24e-06	1.70929	protein_coding	5.74774		Fam3c	ENSMUSG00000029672	0.0108345	1.33561	protein_coding	6.42794		ENSPANG00000012070	ENSPANG00000012070	0.00899101	2.54867	18.1978
Agtpbp1	ENSMUSG00000021557	5.04e-05	1.29961	protein_coding	20.2654		AF357399	ENSMUSG00000077711	0.0285955	8.51936	snoRNA	5.99199		Pdlim7	ENSMUSG00000021493	0.00817408	1.27894	protein_coding	21.4903		ENSPANG00000022288	ENSPANG00000022288	0.000999001	2.1847	4.07972
Agtrap	ENSMUSG00000029007	0.00192286	1.36908	protein_coding	5.38075		Afap1l1	ENSMUSG00000033032	3.97e-05	2.44214	protein_coding	5.0723		Sdhb	ENSMUSG00000009863	0.0404753	1.38244	protein_coding	22.8882		PPP1R18	ENSPANG00000010763	0.044955	2.85674	3.79245
Ahdc1	ENSMUSG00000037692	0.000762146	1.99679	protein_coding	18.3599		Afdn	ENSMUSG00000068036	0.000569348	1.30646	protein_coding	18.1837		Bhlhe40	ENSMUSG00000030103	0.000958073	1.54214	protein_coding	7.52903		TRIM25	ENSPANG00000022321	0.044955	2.33953	3.20797
Ahi1	ENSMUSG00000019986	6.3e-06	1.38713	protein_coding	18.0246		Aff4	ENSMUSG00000049470	3.09e-06	1.51079	protein_coding	17.8397		Itfg2	ENSMUSG00000001518	0.0314742	1.36155	protein_coding	5.05089		SLC6A16	ENSPANG00000014593	0.010989	5.54411	21.5902
Ahnak	ENSMUSG00000069833	0.00400062	1.93101	protein_coding	16.6551		Agap1	ENSMUSG00000055013	0.00223902	1.42705	protein_coding	17.3		Ltbp3	ENSMUSG00000024940	0.0314742	1.35072	protein_coding	1.54446		IRF9	ENSPANG00000025056	0.017982	7.30806	5.02965
Ahr	ENSMUSG00000019256	7.67e-06	1.40032	protein_coding	17.1639		Ago2	ENSMUSG00000036698	0.000810082	1.501	protein_coding	18.485		Eef1a2	ENSMUSG00000016349	0.0108345	1.34243	protein_coding	22.5832		ENSPANG00000020053	ENSPANG00000020053	0.023976	2.49671	5.46657
Ahrr	ENSMUSG00000021575	1.45e-07	1.9523	protein_coding	6.5288		Agpat3	ENSMUSG00000001211	0.0249516	1.32767	protein_coding	19.1476		0610009B22Rik	ENSMUSG00000007777	8.3e-05	1.59317	protein_coding	6.49577		ENSPANG00000033823	ENSPANG00000033823	0.003996	2.63953	9.89831
Ahsa1	ENSMUSG00000021037	0.0155999	1.74982	protein_coding	20.0977		Agpat4	ENSMUSG00000023827	0.0164104	1.96094	protein_coding	18.8337		Nrp1	ENSMUSG00000025810	0.000999001	1.77128	protein_coding	0.734831		ENSPANG00000024642	ENSPANG00000024642	0.044955	4.16737	21.8547
Ahsa2	ENSMUSG00000020288	0.0137003	1.7626	protein_coding	18.6974		Agr2	ENSMUSG00000020581	0.00916689	3.45317	protein_coding	8.81216		Ufd1	ENSMUSG00000005262	0.0108345	1.32874	protein_coding	1.90357		TBC1D30	ENSPANG00000014191	0.017982	2.21155	14.4588
AI429214	ENSMUSG00000074384	0.0155999	2.33725	protein_coding	7.55995		Agtpbp1	ENSMUSG00000021557	0.000228762	1.42141	protein_coding	19.6359		Car4	ENSMUSG00000000805	0.00068817	2.20788	protein_coding	8.93183		CABLES1	ENSPANG00000009181	0.017982	3.68201	1.0387
AI606181	ENSMUSG00000074873	0.00089238	2.12716	protein_coding	9.8542		Ahcyl2	ENSMUSG00000029772	0.04851	1.32938	protein_coding	15.2866		Smpx	ENSMUSG00000041476	0.0186912	1.48475	protein_coding	19.7087		PHF7	ENSPANG00000013327	0.00899101	2.26418	17.2662
AI661453	ENSMUSG00000034382	0.0201421	38.4926	protein_coding	6.71202		Ahi1	ENSMUSG00000019986	1.14e-05	1.33732	protein_coding	18.0711		Hes1	ENSMUSG00000022528	0.0404753	1.62393	protein_coding	5.15024		C7orf31	ENSPANG00000006184	0.044955	5.62913	16.5695
AI846148	ENSMUSG00000024970	0.00299694	1.69578	protein_coding	18.6071		Ahnak	ENSMUSG00000069833	1.93e-08	1.77465	protein_coding	15.9722		Slc22a1	ENSMUSG00000023829	0.0314742	1.57646	protein_coding	0.024721		PLD2	ENSPANG00000024330	0.044955	6.14404	4.30047
AI847159	ENSMUSG00000084826	0.0258642	1.59081	antisense_RNA	19.9888		Ahnak2	ENSMUSG00000072812	0.00135722	1.81945	protein_coding	19.1534		Emc4	ENSMUSG00000027131	0.00817408	1.30897	protein_coding	3.86707		ENSPANG00000035487	ENSPANG00000035487	0.023976	9.57841	3.90469
AI987944	ENSMUSG00000056383	0.0471805	2.87641	protein_coding	7.3332		Ahrr	ENSMUSG00000021575	1.41e-05	1.82937	protein_coding	5.89655		Aifm1	ENSMUSG00000036932	0.0314742	1.40298	protein_coding	20.7331		HEXIM1	ENSPANG00000017530	0.00899101	4.15556	7.1316
Aif1l	ENSMUSG00000001864	0.000339074	1.81085	protein_coding	22.9132		AI413582	ENSMUSG00000062753	0.0327168	2.53461	protein_coding	21.6746		Trp63	ENSMUSG00000022510	0.0186912	1.35731	protein_coding	17.1745		NHLRC1	ENSPANG00000018224	0.023976	1.85596	21.2439
Aifm2	ENSMUSG00000020085	0.000553579	1.75366	protein_coding	5.52777		AI429214	ENSMUSG00000074384	0.00789151	2.80767	protein_coding	5.11616		Tfap4	ENSMUSG00000005718	0.0404753	3.79586	protein_coding	9.73647		DPH7	ENSPANG00000034908	0.044955	11.8783	3.83891
Aim2	ENSMUSG00000037860	0.00258847	3.54841	protein_coding	9.72992		AI464131	ENSMUSG00000046312	0.0285955	2.32596	protein_coding	17.3854		Dbp	ENSMUSG00000059824	5.29e-06	2.38312	protein_coding	7.48398		SLC27A2	ENSPANG00000017686	0.017982	2.53208	9.42449
Aipl1	ENSMUSG00000040554	0.000145613	1.39477	protein_coding	20.4102		AI606181	ENSMUSG00000074873	0.000476079	1.85979	protein_coding	9.88283		Ina	ENSMUSG00000034336	0.024328	1.28879	protein_coding	17.7072		NEDD9	ENSPANG00000000458	0.017982	2.60413	3.35053
Airn	ENSMUSG00000078247	0.0419505	1.94236	antisense_RNA	20.6496		AI846148	ENSMUSG00000024970	0.0426124	1.70787	protein_coding	15.1625		Ptp4a3	ENSMUSG00000059895	0.0108345	1.3794	protein_coding	1.12042		GPR19	ENSPANG00000023824	0.023976	1.59288	7.53072
Ajuba	ENSMUSG00000022178	4.2e-05	2.09452	protein_coding	17.9462		Aif1l	ENSMUSG00000001864	0.000810082	1.57267	protein_coding	0.612786		Gstt1	ENSMUSG00000001663	0.001998	1.44411	protein_coding	16.6915		ZNF2	ENSPANG00000018071	0.023976	1.99969	2.69429
Ak3	ENSMUSG00000024782	2.8e-07	1.4916	protein_coding	16.9032		Aifm2	ENSMUSG00000020085	0.0123066	1.58939	protein_coding	3.42963		Pon1	ENSMUSG00000002588	0.0404753	1.30659	protein_coding	20.5778		B3GNT10	ENSPANG00000025812	0.001998	4.22791	19.3567
Ak3l2-ps	ENSMUSG00000081957	0.00346502	12.3169	processed_pseudogene	18.0787		Aipl1	ENSMUSG00000040554	0.00096379	1.34268	protein_coding	17.9101		Wiz	ENSMUSG00000024050	0.024328	1.36959	protein_coding	1.31053		NOP16	ENSPANG00000013926	0.003996	4.87472	4.86987
Ak4	ENSMUSG00000028527	1.89e-06	2.96975	protein_coding	19.1479		Ak3	ENSMUSG00000024782	3.86e-07	1.61251	protein_coding	16.6508		Arl4d	ENSMUSG00000034936	0.00068817	1.3571	protein_coding	20.6747		C9orf116	ENSPANG00000032034	0.017982	2.96958	4.60746
Akain1	ENSMUSG00000091636	0.0292483	1.45011	protein_coding	17.5219		Ak4	ENSMUSG00000028527	0.000228762	2.5274	protein_coding	16.9642		Hspa4l	ENSMUSG00000025757	0.00612943	1.6191	protein_coding	20.0444		TMEM242	ENSPANG00000009240	0.044955	2.09181	9.41335
Akap1	ENSMUSG00000018428	0.00920353	1.52532	protein_coding	18.3963		Ak5	ENSMUSG00000039058	0.04851	1.57803	protein_coding	17.5625		Apip	ENSMUSG00000010911	0.0142738	1.49892	protein_coding	5.63012		DTWD2	ENSPANG00000011932	0.044955	2.37938	12.1449
Akap5	ENSMUSG00000021057	0.00531073	2.27982	protein_coding	8.19108		Akap11	ENSMUSG00000022016	0.0285955	1.39328	protein_coding	19.7946		Ddx25	ENSMUSG00000032101	0.0404753	1.93644	protein_coding	5.39611		IQCA1	ENSPANG00000014732	0.010989	2.02502	7.37217
Akap6	ENSMUSG00000061603	1.53e-06	1.25965	protein_coding	9.67281		Akap5	ENSMUSG00000021057	0.000156938	1.85311	protein_coding	6.7421		Cenpk	ENSMUSG00000021714	0.024328	2.29652	protein_coding	6.24475		KCNN2	ENSPANG00000002292	0.044955	3.83882	13.7943
Akap8	ENSMUSG00000024045	0.00258847	1.41534	protein_coding	7.43385		Akap8	ENSMUSG00000024045	0.00426121	1.66574	protein_coding	6.72502		Bhlhe22	ENSMUSG00000025128	0.0108345	1.26301	protein_coding	22.3739		ENSPANG00000033282	ENSPANG00000033282	0.044955	4.47219	7.07362
Akp-ps1	ENSMUSG00000101940	0.0419505	10.7493	transcribed_unprocessed_pseudogene	11.1778		Akr1b3	ENSMUSG00000001642	0.0123066	1.64983	protein_coding	6.34269		Elf2	ENSMUSG00000037174	0.001998	1.34306	protein_coding	21.5487		RAD51AP1	ENSPANG00000025210	0.010989	3.48628	12.2173
Akr1b3	ENSMUSG00000001642	0.0292483	1.75033	protein_coding	6.98221		Akr7a5	ENSMUSG00000028743	0.0373694	1.47224	protein_coding	8.17448		Akap1	ENSMUSG00000018428	0.0186912	1.38948	protein_coding	17.3335		ALPK3	ENSPANG00000022573	0.023976	3.52946	1.97561
Akr1b8	ENSMUSG00000029762	0.00701069	6.76944	protein_coding	9.37649		AL590503.1	ENSMUSG00000113216	0.0164104	2.00197	lincRNA	2.10773		Lpin1	ENSMUSG00000020593	0.001998	1.75628	protein_coding	19.8566		NAV1	ENSPANG00000005199	0.023976	2.3806	4.04223
Akr7a5	ENSMUSG00000028743	0.0419505	1.40178	protein_coding	19.3052		AL591207.3	ENSMUSG00000113581	0.0164104	8.9513	bidirectional_promoter_lncRNA	13.4366		Ezh1	ENSMUSG00000006920	0.0404753	1.34835	protein_coding	19.5365		NETO2	ENSPANG00000026489	0.00899101	3.55933	10.6801
AL645643.1	ENSMUSG00000112944	0.0330299	17.3012	TEC	5.31476		AL645745.1	ENSMUSG00000113515	0.0189021	2.30961	lincRNA	7.63132		Epb41l4b	ENSMUSG00000028434	0.00612943	1.48367	protein_coding	6.75577		ZNF682	ENSPANG00000032551	0.000999001	2.47391	13.5132
AL645745.1	ENSMUSG00000113515	2.41e-05	3.38806	lincRNA	7.47949		AL714025.1	ENSMUSG00000113440	3.97e-05	2.46125	lincRNA	18.5722		Mknk2	ENSMUSG00000020190	0.000491253	1.26715	protein_coding	14.2959		PCDHB4	ENSPANG00000019399	0.017982	2.32227	20.2543
AL714025.1	ENSMUSG00000113440	0.0120154	1.85031	lincRNA	18.4284		Alas1	ENSMUSG00000032786	0.0285955	1.44429	protein_coding	5.62369		Cdhr1	ENSMUSG00000021803	5.71e-05	1.26683	protein_coding	21.6756		LEPR	ENSPANG00000017953	0.003996	7.03276	18.5189
Alad	ENSMUSG00000028393	0.00461258	2.07354	protein_coding	18.5729		Alcam	ENSMUSG00000022636	0.0217354	1.51872	protein_coding	20.3939		Tnfrsf11b	ENSMUSG00000063727	0.0314742	2.37278	protein_coding	19.0513		HHIP	ENSPANG00000012434	0.017982	3.39837	16.2094
Aldh1a7	ENSMUSG00000024747	0.0155999	2.37059	protein_coding	13.5223		Aldh16a1	ENSMUSG00000007833	0.00309942	1.54016	protein_coding	7.43987		Rlbp1	ENSMUSG00000039194	0.0186912	1.28233	protein_coding	3.62701		DGKB	ENSPANG00000021188	0.023976	2.22418	14.1317
Aldh9a1	ENSMUSG00000026687	0.00701069	1.48054	protein_coding	6.86488		Aldh1l1	ENSMUSG00000030088	0.000476079	1.97995	protein_coding	17.8929		Fn3k	ENSMUSG00000025175	0.002997	2.3567	protein_coding	21.9582		RIT2	ENSPANG00000009666	0.00899101	1.91398	8.73257
Aldoa	ENSMUSG00000030695	1.66e-05	2.22355	protein_coding	19.211		Aldh2	ENSMUSG00000029455	0.00309942	1.97005	protein_coding	17.2004		Zfp276	ENSMUSG00000001065	0.0186912	1.50514	protein_coding	0.608965		ACBD7	ENSPANG00000023283	0.017982	2.86793	9.28592
Aldoc	ENSMUSG00000017390	0.0330299	1.55913	protein_coding	19.3996		Aldh4a1	ENSMUSG00000028737	0.00160644	1.5787	protein_coding	3.43838		Eci1	ENSMUSG00000024132	0.0404753	1.31415	protein_coding	3.66401		ZSCAN2	ENSPANG00000000536	0.017982	2.0856	0.599824
Alg13	ENSMUSG00000041718	0.0228402	2.41014	protein_coding	7.57829		Aldh9a1	ENSMUSG00000026687	0.00581867	1.51346	protein_coding	6.45709		Cpt1b	ENSMUSG00000078937	0.001998	1.47112	protein_coding	14.1521		SDHAF4	ENSPANG00000024246	0.017982	1.66139	20.8942
Alg5	ENSMUSG00000036632	0.00920353	1.63963	protein_coding	7.4586		Aldoa	ENSMUSG00000030695	5.93e-05	1.86621	protein_coding	17.8935		Agtpbp1	ENSMUSG00000021557	0.00456823	1.3996	protein_coding	20.4148		PHLDB2	ENSPANG00000026404	0.044955	2.97565	20.0155
Alg6	ENSMUSG00000073792	0.0155999	2.69384	protein_coding	6.62957		Aldoc	ENSMUSG00000017390	0.0327168	1.61575	protein_coding	18.6797		Mtf1	ENSMUSG00000028890	0.00612943	1.4073	protein_coding	11.8721		CHCHD1	ENSPANG00000022450	0.017982	2.91388	6.20195
Alg8	ENSMUSG00000035704	0.0105232	2.01511	protein_coding	8.56138		Alg5	ENSMUSG00000036632	0.00263658	1.56886	protein_coding	6.37115		Ovca2	ENSMUSG00000038268	0.0186912	1.40798	protein_coding	4.48007		PDSS2	ENSPANG00000017550	0.010989	1.70122	14.4676
Alkbh1	ENSMUSG00000079036	0.0372494	1.71241	protein_coding	6.13851		Alg6	ENSMUSG00000073792	0.00189816	2.78286	protein_coding	6.24871		Tnfsf13	ENSMUSG00000089669	0.000958073	1.38586	protein_coding	6.43009		LGI1	ENSPANG00000021532	0.044955	2.48431	13.0393
Alkbh3	ENSMUSG00000040174	0.00920353	1.58435	protein_coding	9.58562		Alg8	ENSMUSG00000035704	0.00363728	2.18634	protein_coding	6.14917		Hbegf	ENSMUSG00000024486	0.002997	1.78912	protein_coding	1.06417		ENSPANG00000034249	ENSPANG00000034249	0.044955	3.7187	15.5981
Alkbh5	ENSMUSG00000042650	1.66e-05	1.41454	protein_coding	18.0852		Alkbh1	ENSMUSG00000079036	0.00916689	1.48232	protein_coding	6.6169		Dnmt3b	ENSMUSG00000027478	0.0142738	1.64459	protein_coding	9.8301		SLX4	ENSPANG00000022699	0.017982	2.84404	6.03512
Alms1-ps1	ENSMUSG00000090256	0.0258642	2.28212	unprocessed_pseudogene	20.6235		Alkbh2	ENSMUSG00000044339	0.00789151	1.9302	protein_coding	17.317		Dynll2	ENSMUSG00000020483	0.024328	1.28342	protein_coding	15.2252		REELD1	ENSPANG00000019816	0.023976	7.26765	21.3867
Alox5ap	ENSMUSG00000060063	0.000399825	2.45604	protein_coding	8.20743		Alkbh5	ENSMUSG00000042650	0.000476079	1.56649	protein_coding	14.733		Pgam2	ENSMUSG00000020475	0.000958073	1.55402	protein_coding	21.9055		CXADR	ENSPANG00000021653	0.044955	2.65365	20.0058
Alpk1	ENSMUSG00000028028	0.0137003	2.48636	protein_coding	8.16764		Alox5ap	ENSMUSG00000060063	0.00363728	3.29976	protein_coding	7.85718		Bpifb2	ENSMUSG00000027481	0.00612943	3.02866	protein_coding	8.93463		ENSPANG00000036387	ENSPANG00000036387	0.023976	3.73985	15.4854
Alpk3	ENSMUSG00000038763	2.41e-05	5.71571	protein_coding	7.88266		Alpk2	ENSMUSG00000032845	0.00096379	2.71201	protein_coding	8.09194		Adgra2	ENSMUSG00000031486	0.0108345	1.69107	protein_coding	23.9448		ENSPANG00000035278	ENSPANG00000035278	0.044955	4.13852	11.1042
Als2	ENSMUSG00000026024	0.0292483	1.25324	protein_coding	19.3486		Als2	ENSMUSG00000026024	0.0327168	1.35554	protein_coding	21.3993		Eef1akmt1	ENSMUSG00000021951	0.0142738	2.5332	protein_coding	2.98025		ENSPANG00000023538	ENSPANG00000023538	0.003996	1.96057	21.3086
Amdhd2	ENSMUSG00000036820	0.0372494	1.98593	protein_coding	6.82556		Amd2	ENSMUSG00000063953	0.0373694	9.81981	protein_coding	10.5168		Pde8a	ENSMUSG00000025584	8.3e-05	1.94619	protein_coding	19.7698		SNTG1	ENSPANG00000017058	0.017982	1.8739	19.7231
Amer2	ENSMUSG00000021986	2e-05	1.51396	protein_coding	18.0781		Amdhd2	ENSMUSG00000036820	0.00263658	1.68995	protein_coding	5.09011		Psg23	ENSMUSG00000074359	0.024328	2.56966	protein_coding	10.3908		FOXN3	ENSPANG00000016397	0.023976	2.28837	10.4595
Amigo1	ENSMUSG00000050947	0.0372494	1.45126	protein_coding	19.3276		Amer1	ENSMUSG00000050332	0.00581867	1.49045	protein_coding	17.2782		Serpinb9g	ENSMUSG00000057726	0.0186912	4.56112	protein_coding	4.7533		ENSPANG00000034625	ENSPANG00000034625	0.044955	2.32318	10.2496
Amigo2	ENSMUSG00000048218	6.04e-05	1.42804	protein_coding	19.326		Amer2	ENSMUSG00000021986	7.45e-06	1.57254	protein_coding	17.869		Gtf2a1l	ENSMUSG00000024154	0.0404753	2.08298	protein_coding	11.8162		ENSPANG00000017327	ENSPANG00000017327	0.00899101	3.63299	16.4522
Ammecr1	ENSMUSG00000042225	0.0080382	1.60524	protein_coding	8.22378		Amigo2	ENSMUSG00000048218	0.000228762	1.5065	protein_coding	18.2807		Xpo1	ENSMUSG00000020290	0.000999001	1.42406	protein_coding	4.74583		PINX1	ENSPANG00000011251	0.044955	2.59875	8.99901
Amot	ENSMUSG00000041688	0.000553579	1.86589	protein_coding	17.9216		Ammecr1	ENSMUSG00000042225	0.0123066	1.69217	protein_coding	8.4472		Golga5	ENSMUSG00000021192	0.0314742	1.25071	protein_coding	4.32527		ABCB4	ENSPANG00000017765	0.017982	2.8296	14.5357
Amotl1	ENSMUSG00000013076	0.0419505	1.46064	protein_coding	20.1552		Amotl1	ENSMUSG00000013076	0.00263658	1.36673	protein_coding	18.7989		Lad1	ENSMUSG00000041782	0.024328	1.36987	protein_coding	3.85903		MRNIP	ENSPANG00000002750	0.023976	4.57149	1.49434
Amotl2	ENSMUSG00000032531	0.000122444	1.53846	protein_coding	16.7658		Amotl2	ENSMUSG00000032531	0.000156938	1.67621	protein_coding	15.8357		Emc9	ENSMUSG00000022217	0.0186912	1.42569	protein_coding	21.8614		ST20-MTHFS	ENSPANG00000015706	0.044955	2.40125	8.17004
Amy1	ENSMUSG00000074264	0.0228402	2.15066	protein_coding	7.94337		Amz2	ENSMUSG00000020610	0.00426121	1.37961	protein_coding	21.1836		Lmo1	ENSMUSG00000036111	0.002997	1.65322	protein_coding	23.1088		ENSPANG00000007619	ENSPANG00000007619	0.017982	2.18366	2.44255
Anapc10	ENSMUSG00000036977	0.0177383	1.60725	protein_coding	6.70115		Anapc1	ENSMUSG00000014355	0.0106304	1.29554	protein_coding	6.26757		Fgf13	ENSMUSG00000031137	0.001998	1.50583	protein_coding	22.5114		TIMM22	ENSPANG00000024615	0.044955	1.91223	6.40843
Anapc4	ENSMUSG00000029176	0.0372494	1.62399	protein_coding	6.60739		Anapc5	ENSMUSG00000029472	0.000156938	1.34248	protein_coding	6.12049		Cbr2	ENSMUSG00000025150	3.9e-05	1.67679	protein_coding	12.0274		MAPK1IP1L	ENSPANG00000018091	0.023976	2.21365	6.15483
Anapc5	ENSMUSG00000029472	0.00258847	1.25569	protein_coding	7.03042		Anapc7	ENSMUSG00000029466	0.00223902	1.36582	protein_coding	5.34342		Arih2	ENSMUSG00000064145	0.0314742	1.66559	protein_coding	6.23766		CPOX	ENSPANG00000002091	0.023976	2.05643	1.84474
Anapc7	ENSMUSG00000029466	0.00223254	1.43131	protein_coding	6.12478		Angel2	ENSMUSG00000026634	0.00160644	1.39569	protein_coding	4.68626		Opn1sw	ENSMUSG00000058831	0.0186912	1.55615	protein_coding	20.3859		TDRP	ENSPANG00000005417	0.017982	2.2888	14.5084
Angel2	ENSMUSG00000026634	6.04e-05	1.35443	protein_coding	6.95295		Angpt2	ENSMUSG00000031465	0.0249516	2.44995	protein_coding	18.3346		Rax	ENSMUSG00000024518	0.001998	1.47712	protein_coding	21.7456		ENSPANG00000036090	ENSPANG00000036090	0.017982	2.51107	12.4238
Angpt2	ENSMUSG00000031465	0.000470794	3.41654	protein_coding	21.3451		Angptl2	ENSMUSG00000004105	0.0123066	8.41698	protein_coding	13.4991		Sf3b1	ENSMUSG00000025982	0.002997	1.35757	protein_coding	4.42308		MCM3	ENSPANG00000017188	0.017982	2.28512	4.07735
Angpt4	ENSMUSG00000027460	0.000999001	12.6383	protein_coding	22.2937		Angptl4	ENSMUSG00000002289	0.00916689	9.36539	protein_coding	14.5272		Raly	ENSMUSG00000027593	0.0108345	1.39286	protein_coding	20.7615		ENSPANG00000010904	ENSPANG00000010904	0.044955	1.4871	11.1826
Ank	ENSMUSG00000022265	0.00531073	1.3273	protein_coding	17.2538		Angptl6	ENSMUSG00000038742	0.000679716	2.12024	protein_coding	5.849		Hint3	ENSMUSG00000019791	0.0314742	1.32965	protein_coding	3.87536		ELAVL4	ENSPANG00000017754	0.023976	2.28684	10.3998
Ank2	ENSMUSG00000032826	2.91e-05	1.41239	protein_coding	19.2373		Ank	ENSMUSG00000022265	0.00263658	1.33616	protein_coding	16.566		Ncoa1	ENSMUSG00000020647	0.001998	1.32723	protein_coding	20.6165		DIPK1C	ENSPANG00000026365	0.044955	2.1515	1.895
Ankle2	ENSMUSG00000029501	0.0201421	1.31575	protein_coding	6.65351		Ank2	ENSMUSG00000032826	0.00363728	1.42121	protein_coding	19.0021		Astn1	ENSMUSG00000026587	0.000172172	1.52162	protein_coding	21.8555		BPHL	ENSPANG00000000614	0.003996	2.92575	0.141616
Ankmy1	ENSMUSG00000034212	0.000999001	5.28462	protein_coding	10.1673		Ank3	ENSMUSG00000069601	0.0327168	1.40038	protein_coding	18.9148		Khdrbs1	ENSMUSG00000028790	0.00456823	1.52337	protein_coding	8.01922		ZMAT4	ENSPANG00000014196	0.010989	2.63844	9.57964
Ankmy2	ENSMUSG00000036188	0.00024283	1.28469	protein_coding	17.3424		Ankfy1	ENSMUSG00000020790	0.00189816	1.27878	protein_coding	6.90925		Egln3	ENSMUSG00000035105	0.000348515	1.59998	protein_coding	0.0286797		REXO4	ENSPANG00000026040	0.010989	2.69082	6.10741
Ankrd11	ENSMUSG00000035569	0.0228402	1.61156	protein_coding	18.597		Ankle2	ENSMUSG00000029501	0.00678205	1.28629	protein_coding	6.71286		Clock	ENSMUSG00000029238	0.00456823	1.93739	protein_coding	21.3615		ENSPANG00000009662	ENSPANG00000009662	0.044955	3.02368	16.8977
Ankrd16	ENSMUSG00000047909	0.000762146	1.95176	protein_coding	7.64146		Ankmy1	ENSMUSG00000034212	0.0327168	2.0993	protein_coding	9.16882		Capn5	ENSMUSG00000035547	0.002997	1.40456	protein_coding	0.59701		MED10	ENSPANG00000016714	0.010989	1.36264	8.82622
Ankrd23	ENSMUSG00000067653	0.00531073	3.0047	protein_coding	16.4947		Ankmy2	ENSMUSG00000036188	0.000106921	1.62234	protein_coding	17.5515		Kcmf1	ENSMUSG00000055239	0.000958073	1.60412	protein_coding	21.0096		SGPP2	ENSPANG00000000793	0.017982	2.44932	11.9675
Ankrd28	ENSMUSG00000014496	0.0105232	1.79074	protein_coding	6.87362		Ankrd11	ENSMUSG00000035569	0.0285955	1.55475	protein_coding	17.854		Comt	ENSMUSG00000000326	0.000999001	1.59777	protein_coding	23.816		LRRC36	ENSPANG00000021733	0.017982	3.52886	11.4313
Ankrd33b	ENSMUSG00000022237	7.22e-05	1.59785	protein_coding	7.60203		Ankrd16	ENSMUSG00000047909	0.000156938	1.90717	protein_coding	6.5416		Rbms1	ENSMUSG00000026970	0.00817408	1.48326	protein_coding	1.06856		ELOVL7	ENSPANG00000018804	0.00899101	5.18365	12.281
Ankrd42	ENSMUSG00000041343	0.00299694	1.51814	protein_coding	6.81492		Ankrd27	ENSMUSG00000034867	0.0373694	1.53983	protein_coding	19.5974		Crx	ENSMUSG00000041578	0.000245721	1.31791	protein_coding	20.0973		CNTN5	ENSPANG00000008340	0.017982	1.94548	14.6837
Ankrd44	ENSMUSG00000052331	0.000205061	1.82314	protein_coding	9.9531		Ankrd28	ENSMUSG00000014496	0.00916689	1.66555	protein_coding	7.32667		Dusp8	ENSMUSG00000037887	0.00817408	1.33188	protein_coding	22.0776		LRRC8C	ENSPANG00000021912	0.003996	2.69704	13.1035
Ankrd49	ENSMUSG00000031931	0.0292483	2.73067	protein_coding	5.3623		Ankrd33	ENSMUSG00000047034	0.000476079	1.68764	protein_coding	6.01587		Cops7b	ENSMUSG00000026240	0.000999001	1.33359	protein_coding	7.71879		COL5A2	ENSPANG00000009769	0.017982	2.38966	22.5831
Ankrd50	ENSMUSG00000044864	0.000650003	1.4378	protein_coding	18.538		Ankrd33b	ENSMUSG00000022237	0.000106921	1.5016	protein_coding	8.19443		Krt4	ENSMUSG00000059668	0.000958073	2.00773	protein_coding	18.079		SEPTIN10	ENSPANG00000008627	0.00899101	2.46845	14.7498
Ankrd6	ENSMUSG00000040183	0.000145613	1.44544	protein_coding	17.9593		Ankrd34a	ENSMUSG00000049097	0.0327168	2.67508	protein_coding	19.6868		Sgk2	ENSMUSG00000017868	0.0404753	1.42256	protein_coding	16.2888		ENSPANG00000031472	ENSPANG00000031472	0.044955	3.9253	15.1587
Ankrd66	ENSMUSG00000096140	0.0080382	9.22729	protein_coding	7.95633		Ankrd42	ENSMUSG00000041343	0.0123066	1.69335	protein_coding	6.25358		Itgb7	ENSMUSG00000001281	0.0314742	1.35082	protein_coding	6.55552		PCSK1	ENSPANG00000017203	0.023976	3.32975	13.485
Anks1	ENSMUSG00000024219	0.000650003	1.45895	protein_coding	18.0416		Ankrd44	ENSMUSG00000052331	3.97e-05	1.77309	protein_coding	9.15684		Rdh11	ENSMUSG00000066441	0.001998	1.64414	protein_coding	23.4139		HSPB8	ENSPANG00000007906	0.010989	2.94196	9.17886
Anks3	ENSMUSG00000022515	0.0419505	1.45067	protein_coding	5.94831		Ankrd50	ENSMUSG00000044864	0.00309942	1.49134	protein_coding	17.6246		Cyp4f13	ENSMUSG00000024055	0.0186912	1.7444	protein_coding	20.8833		DFFB	ENSPANG00000016780	0.044955	2.69163	5.64739
Ankzf1	ENSMUSG00000026199	0.000999001	1.6331	protein_coding	17.059		Ankrd52	ENSMUSG00000014498	0.0123066	1.63937	protein_coding	17.9223		Cpb2	ENSMUSG00000021999	0.00817408	1.7251	protein_coding	20.9388		ENSPANG00000033454	ENSPANG00000033454	0.023976	3.34085	15.6436
Anln	ENSMUSG00000036777	0.00531073	4.15478	protein_coding	7.48544		Ankrd6	ENSMUSG00000040183	0.00263658	1.727	protein_coding	15.7115		Cyp39a1	ENSMUSG00000023963	0.0108345	1.55765	protein_coding	15.4139		RBMX2	ENSPANG00000021545	0.023976	2.25093	4.03241
Ano1	ENSMUSG00000031075	0.00610604	1.97852	protein_coding	8.26797		Anks3	ENSMUSG00000022515	0.00581867	1.49922	protein_coding	6.86455		Idua	ENSMUSG00000033540	0.001998	1.53334	protein_coding	13.1333		CSRP1	ENSPANG00000024051	0.044955	4.00035	2.64192
Ano2	ENSMUSG00000038115	0.000999001	1.37768	protein_coding	20.8839		Ano7	ENSMUSG00000034107	0.00498366	8.44931	protein_coding	6.06297		Eno2	ENSMUSG00000004267	2.65e-05	1.53158	protein_coding	19.8058		PFKFB3	ENSPANG00000023424	0.044955	4.61935	8.42212
Ano3	ENSMUSG00000074968	0.0177383	1.98847	protein_coding	8.25249		Anp32a	ENSMUSG00000032249	0.000106921	1.61472	protein_coding	18.8859		Phlda1	ENSMUSG00000020205	0.00817408	1.31431	protein_coding	22.1538		HS6ST2	ENSPANG00000003869	0.044955	1.76587	8.53466
Ano7	ENSMUSG00000034107	0.00089238	11.1694	protein_coding	9.07639		Anp32b	ENSMUSG00000028333	0.0249516	1.63417	protein_coding	17.3865		Abcd1	ENSMUSG00000031378	0.0186912	1.34294	protein_coding	6.75723		ATRIP	ENSPANG00000021869	0.044955	1.61161	8.42984
Anp32a	ENSMUSG00000032249	0.000650003	1.6514	protein_coding	19.696		Anp32e	ENSMUSG00000015749	0.00678205	1.42217	protein_coding	16.5096		Glmn	ENSMUSG00000029276	7.99e-06	4.04347	protein_coding	7.87044		ENSPANG00000023194	ENSPANG00000023194	0.044955	1.60794	8.66134
Antxr2	ENSMUSG00000029338	0.000762146	2.63366	protein_coding	6.63887		Antxr1	ENSMUSG00000033420	0.0164104	1.42216	protein_coding	20.0413		Cdk11b	ENSMUSG00000029062	0.0314742	1.27044	protein_coding	5.14488		KHDRBS2	ENSPANG00000021881	0.010989	3.61245	13.0973
Anxa5	ENSMUSG00000027712	0.0471805	1.54912	protein_coding	20.3954		Antxr2	ENSMUSG00000029338	0.000156938	2.88328	protein_coding	5.97746		Birc2	ENSMUSG00000057367	0.0108345	1.33422	protein_coding	0.0316727		KNOP1	ENSPANG00000005644	0.023976	2.28718	4.69693
Anxa7	ENSMUSG00000021814	1.53e-06	1.61889	protein_coding	18.2843		Anxa5	ENSMUSG00000027712	0.00498366	1.59691	protein_coding	20.7059		Fanca	ENSMUSG00000032815	0.0186912	1.58342	protein_coding	12.456		TRPC7	ENSPANG00000003827	0.023976	2.30553	5.13559
Aoc3	ENSMUSG00000019326	0.0228402	1.78491	protein_coding	1.74331		Anxa6	ENSMUSG00000018340	0.00678205	1.66986	protein_coding	20.0667		Cyp24a1	ENSMUSG00000038567	0.0186912	2.10318	protein_coding	3.65142		ADCYAP1	ENSPANG00000006135	0.023976	3.85364	12.0846
Ap1g2	ENSMUSG00000040701	0.00400062	4.58879	protein_coding	9.05179		Anxa7	ENSMUSG00000021814	2.39e-07	1.48209	protein_coding	17.622		Fam104a	ENSMUSG00000041629	0.00817408	1.54892	protein_coding	21.9448		BCS1L	ENSPANG00000010249	0.023976	4.24078	5.4718
Ap1s1	ENSMUSG00000004849	0.0080382	1.54256	protein_coding	19.9486		Ap1ar	ENSMUSG00000074238	0.000189641	1.51996	protein_coding	7.30343		Rhoj	ENSMUSG00000046768	0.000491253	1.66564	protein_coding	23.695		NOB1	ENSPANG00000015858	0.044955	2.70111	3.55586
Ap2a1	ENSMUSG00000060279	0.0471805	1.55305	protein_coding	17.9172		Ap1m1	ENSMUSG00000003033	0.00581867	1.44306	protein_coding	6.1164		F2	ENSMUSG00000027249	0.024328	1.43	protein_coding	13.906		ZNF589	ENSPANG00000034725	0.044955	2.11804	5.46339
Ap2m1	ENSMUSG00000022841	0.000999001	1.61987	protein_coding	18.666		Ap1s1	ENSMUSG00000004849	0.04851	1.75517	protein_coding	18.1092		Ufm1	ENSMUSG00000027746	0.001998	1.28485	protein_coding	10.8683		KIAA0930	ENSPANG00000009725	0.044955	6.54102	8.60039
Ap3b2	ENSMUSG00000062444	0.0120154	1.43349	protein_coding	19.5065		Ap4m1	ENSMUSG00000019518	0.000569348	1.50387	protein_coding	4.98568		Mmachc	ENSMUSG00000028690	0.0404753	1.5116	protein_coding	0.352649		ZNF233	ENSPANG00000010670	0.003996	1.95931	6.73794
Ap4e1	ENSMUSG00000001998	0.0471805	1.94974	protein_coding	6.41335		Ap5z1	ENSMUSG00000039623	0.00135722	1.74207	protein_coding	5.86481		Hebp2	ENSMUSG00000019853	0.0314742	1.65947	protein_coding	6.93593		KLHDC4	ENSPANG00000008631	0.017982	3.96373	4.97914
Ap4m1	ENSMUSG00000019518	0.000122444	1.43018	protein_coding	3.37075		Apba1	ENSMUSG00000024897	0.0285955	1.70548	protein_coding	17.8662		Nfil3	ENSMUSG00000056749	0.000348515	2.98584	protein_coding	20.5596		GPATCH4	ENSPANG00000018543	0.00899101	3.74308	7.14634
Ap5s1	ENSMUSG00000068264	0.0372494	1.56467	protein_coding	20.0486		Apbb1	ENSMUSG00000037032	8.8e-05	1.80681	protein_coding	18.3372		Slc1a6	ENSMUSG00000005357	0.0404753	3.30088	protein_coding	9.14141		NFKBIZ	ENSPANG00000006771	0.017982	2.4433	21.932
Ap5z1	ENSMUSG00000039623	0.000650003	2.03857	protein_coding	6.99175		Apc	ENSMUSG00000005871	0.00916689	1.31234	protein_coding	18.3124		Mab21l2	ENSMUSG00000057777	0.024328	1.76472	protein_coding	1.18408		ENSPANG00000031287	ENSPANG00000031287	0.044955	4.78783	13.163
Apba1	ENSMUSG00000024897	0.0419505	1.64443	protein_coding	18.368		Apeh	ENSMUSG00000032590	0.0123066	1.31226	protein_coding	3.27668		Dio2	ENSMUSG00000007682	0.0142738	1.90842	protein_coding	8.54215		ENSPANG00000008398	ENSPANG00000008398	0.017982	2.20256	15.2359
Apba2	ENSMUSG00000030519	0.0080382	1.58009	protein_coding	19.3843		Apex1	ENSMUSG00000035960	0.00223902	1.64504	protein_coding	8.56657		Mmp3	ENSMUSG00000043613	0.000999001	1.97767	protein_coding	3.20385		CMC4	ENSPANG00000017783	0.044955	1.63295	15.5338
Apba3	ENSMUSG00000004931	0.00701069	2.06295	protein_coding	17.8442		Apip	ENSMUSG00000010911	0.04851	1.61248	protein_coding	20.9321		Drd2	ENSMUSG00000032259	0.002997	1.5282	protein_coding	20.0707		RNF25	ENSPANG00000020343	0.010989	3.64749	4.58146
Apbb1	ENSMUSG00000037032	1.01e-06	1.74901	protein_coding	19.239		Apitd1	ENSMUSG00000073705	0.0285955	3.52021	protein_coding	4.05562		Fbxo16	ENSMUSG00000034532	0.002997	2.90509	protein_coding	14.8574		ZC3H12B	ENSPANG00000007944	0.001998	1.6516	15.7081
Apc-ps1	ENSMUSG00000083152	0.000999001	5.54184	transcribed_processed_pseudogene	5.90412		Apln	ENSMUSG00000037010	0.0327168	6.46745	protein_coding	17.5012		Stac	ENSMUSG00000032502	0.0142738	36.2131	protein_coding	20.6033		IL13RA1	ENSPANG00000018627	0.017982	11.1538	12.4947
Apex1	ENSMUSG00000035960	0.000553579	1.81675	protein_coding	7.40187		Aplp2	ENSMUSG00000031996	0.0189021	1.41791	protein_coding	19.661		Mindy3	ENSMUSG00000026767	0.0142738	1.39386	protein_coding	2.02968		PRELID3A	ENSPANG00000022728	0.044955	1.58923	22.0426
Apln	ENSMUSG00000037010	0.000999001	3.39793	protein_coding	20.5727		Apmap	ENSMUSG00000033096	0.0249516	1.42692	protein_coding	7.9039		Gpatch1	ENSMUSG00000063808	0.024328	1.50469	protein_coding	0.200699		ENSPANG00000016836	ENSPANG00000016836	0.044955	2.29008	2.81852
Aplp1	ENSMUSG00000006651	0.0372494	1.66775	protein_coding	18.8819		Apod	ENSMUSG00000022548	0.0285955	16.8885	protein_coding	19.1813		Sag	ENSMUSG00000056055	0.000348515	1.41638	protein_coding	8.36523		MAX	ENSPANG00000020361	0.010989	2.87352	3.92314
Apmap	ENSMUSG00000033096	0.000145613	1.48108	protein_coding	6.80868		Apol8	ENSMUSG00000056656	0.0142231	2.36043	protein_coding	21.0471		Daxx	ENSMUSG00000002307	0.00817408	1.35797	protein_coding	20.8578		CCND1	ENSPANG00000018412	0.044955	3.48367	12.3354
Apobec2	ENSMUSG00000040694	0.00920353	3.82541	protein_coding	5.10917		App	ENSMUSG00000022892	0.00114469	1.657	protein_coding	18.2542		Arpp21	ENSMUSG00000032503	0.0404753	1.83193	protein_coding	5.05518		RHBDD1	ENSPANG00000022044	0.044955	1.83359	18.5156
Apobec3	ENSMUSG00000009585	0.0330299	2.33993	protein_coding	7.03114		Appl2	ENSMUSG00000020263	0.0249516	1.34852	protein_coding	7.4463		Ero1l	ENSMUSG00000021831	0.001998	1.4109	protein_coding	19.6851		RCOR1	ENSPANG00000018049	0.044955	2.1648	15.1408
Aptx	ENSMUSG00000028411	0.000122444	1.36174	protein_coding	6.40651		Aptx	ENSMUSG00000028411	0.00114469	1.30443	protein_coding	7.11291		Rtn2	ENSMUSG00000030401	0.00612943	1.37629	protein_coding	20.3852		KCTD9	ENSPANG00000019100	0.044955	2.28368	15.9186
Aqp1	ENSMUSG00000004655	1.37e-05	2.73078	protein_coding	18.8622		Aqp1	ENSMUSG00000004655	1.93e-08	2.22221	protein_coding	18.6027		Epb41l3	ENSMUSG00000024044	0.000348515	1.28079	protein_coding	20.839		RAP2C	ENSPANG00000003562	0.044955	1.95587	17.4367
Aqp4	ENSMUSG00000024411	0.00346502	1.65059	protein_coding	22.4573		Aqp11	ENSMUSG00000042797	0.00189816	1.74754	protein_coding	15.5326		Cys1	ENSMUSG00000062563	0.000172172	1.9962	protein_coding	14.8708		C2orf42	ENSPANG00000024173	0.017982	1.5537	8.60278
Aqp5	ENSMUSG00000044217	0.000205061	10.1377	protein_coding	22.7318		Aqp2	ENSMUSG00000023013	0.0249516	9.09908	protein_coding	2.70548		Chac2	ENSMUSG00000020309	0.0142738	1.91471	protein_coding	23.0563		FAM163A	ENSPANG00000016558	0.00899101	4.29093	20.5633
Arcn1	ENSMUSG00000032096	0.0471805	1.35511	protein_coding	2.85928		Aqp4	ENSMUSG00000024411	0.000331157	1.79115	protein_coding	23.5564		Mpp3	ENSMUSG00000052373	0.000348515	1.30766	protein_coding	2.36479		SERPINB1	ENSPANG00000030460	0.044955	1.66618	4.64613
Arf3	ENSMUSG00000051853	0.00299694	1.41931	protein_coding	18.4881		Aqp5	ENSMUSG00000044217	0.000476079	4.86437	protein_coding	20.1915		Nin	ENSMUSG00000021068	0.00456823	1.6305	protein_coding	18.4704		TBC1D4	ENSPANG00000006285	0.044955	2.41864	13.2422
Arfgap2	ENSMUSG00000027255	0.0177383	1.31754	protein_coding	8.2801		Aqp9	ENSMUSG00000032204	0.04851	3.72592	protein_coding	6.23197		Atg10	ENSMUSG00000021619	0.024328	1.80737	protein_coding	5.69903		LRP8	ENSPANG00000015967	0.023976	3.36877	8.01619
Arg2	ENSMUSG00000021125	0.0120154	1.68698	protein_coding	19.7556		Arap2	ENSMUSG00000037999	0.000679716	1.67066	protein_coding	21.7273		Pcp2	ENSMUSG00000004630	0.000172172	1.75512	protein_coding	22.3843		ENSPANG00000012101	ENSPANG00000012101	0.023976	1.70899	0.387047
Arglu1	ENSMUSG00000040459	0.00701069	1.913	protein_coding	8.07601		Arcn1	ENSMUSG00000032096	0.0249516	1.31065	protein_coding	3.83449		Fgfbp1	ENSMUSG00000048373	0.000491253	1.82422	protein_coding	6.66255		ENSPANG00000030530	ENSPANG00000030530	0.010989	2.31448	18.659
Arhgap20	ENSMUSG00000053199	0.0201421	1.32958	protein_coding	21.392		Arf3	ENSMUSG00000051853	0.00189816	1.61562	protein_coding	17.003		Sf3a1	ENSMUSG00000002129	0.0404753	1.98181	protein_coding	22.9867		XPNPEP3	ENSPANG00000007027	0.044955	2.00788	19.9856
Arhgap28	ENSMUSG00000024043	0.00223254	1.55678	protein_coding	21.2645		Arfgap1	ENSMUSG00000027575	0.000397403	1.37167	protein_coding	7.64496		Timp3	ENSMUSG00000020044	0.024328	1.47292	protein_coding	17.1781		E2F3	ENSPANG00000010502	0.023976	2.39553	17.1598
Arhgap32	ENSMUSG00000041444	2.41e-05	1.28457	protein_coding	19.5589		Arfgap2	ENSMUSG00000027255	0.0285955	1.27923	protein_coding	6.34529		Ing2	ENSMUSG00000063049	0.0404753	1.73132	protein_coding	21.2764		ENSPANG00000033961	ENSPANG00000033961	0.023976	1.48319	22.7684
Arhgap35	ENSMUSG00000058230	0.000999001	1.37734	protein_coding	19.4064		Arfgap3	ENSMUSG00000054277	0.0164104	1.47616	protein_coding	12.3046		Pdgfc	ENSMUSG00000028019	0.0142738	1.42224	protein_coding	21.5558		SPATS2L	ENSPANG00000008482	0.044955	1.80466	10.3441
Arhgap44	ENSMUSG00000033389	0.0201421	1.5806	protein_coding	18.2406		Arfgef1	ENSMUSG00000067851	0.0217354	1.6427	protein_coding	8.8649		Npy	ENSMUSG00000029819	0.000348515	1.34611	protein_coding	4.13643		PLIN2	ENSPANG00000025254	0.003996	2.60359	2.22584
Arhgdib	ENSMUSG00000030220	0.000999001	2.82673	protein_coding	7.17773		Arfip2	ENSMUSG00000030881	0.00581867	1.46526	protein_coding	15.4883		Evpl	ENSMUSG00000034282	0.0404753	1.29114	protein_coding	2.1549		NELFA	ENSPANG00000019016	0.023976	2.27111	4.29372
Arhgdig	ENSMUSG00000073433	0.00400062	3.11324	protein_coding	19.0351		Arfrp1	ENSMUSG00000038671	0.00114469	1.47204	protein_coding	6.1753		Cypt1	ENSMUSG00000023257	0.0404753	7.91179	protein_coding	6.55905		SUCLG2	ENSPANG00000019945	0.017982	2.75265	20.1831
Arhgef10l	ENSMUSG00000040964	6.04e-05	1.69481	protein_coding	20.0382		Arhgap11a	ENSMUSG00000041219	0.00309942	3.06694	protein_coding	8.08488		Cd163	ENSMUSG00000008845	0.002997	3.35105	protein_coding	13.4997		ZNF584	ENSPANG00000020839	0.017982	1.61827	1.88
Arhgef11	ENSMUSG00000041977	0.00531073	1.30494	protein_coding	18.5906		Arhgap19	ENSMUSG00000025154	0.000569348	2.1414	protein_coding	3.36177		Serpine1	ENSMUSG00000037411	0.001998	2.1161	protein_coding	12.2187		USP31	ENSPANG00000005891	0.044955	2.11299	8.48146
Arhgef12	ENSMUSG00000059495	1.66e-05	1.25951	protein_coding	19.055		Arhgap20	ENSMUSG00000053199	0.00678205	1.38104	protein_coding	18.8119		Txnl4a	ENSMUSG00000057130	0.024328	1.97106	protein_coding	17.8956		ZC3H4	ENSPANG00000021115	0.023976	2.59716	3.60882
Arhgef19	ENSMUSG00000028919	0.000470794	1.96906	protein_coding	19.0435		Arhgap22	ENSMUSG00000063506	0.0285955	2.97491	protein_coding	18.4087		Cxcl1	ENSMUSG00000029380	0.0404753	23.921	protein_coding	0.0681397		ENSPANG00000013388	ENSPANG00000013388	0.044955	3.32994	12.2195
Arhgef26	ENSMUSG00000036885	0.000122444	1.43154	protein_coding	8.34683		Arhgap24	ENSMUSG00000057315	0.00498366	1.45756	protein_coding	17.3261		Rgs14	ENSMUSG00000052087	0.0404753	1.55065	protein_coding	13.7532		ZCCHC12	ENSPANG00000033496	0.00899101	3.28647	0.549762
Arhgef33	ENSMUSG00000054901	7.22e-05	2.43335	protein_coding	7.70068		Arhgap26	ENSMUSG00000036452	0.0142231	1.25828	protein_coding	18.7692		Cacna2d3	ENSMUSG00000021991	0.000245721	1.75608	protein_coding	6.83523		ITM2A	ENSPANG00000004635	0.044955	2.82897	17.7175
Arhgef7	ENSMUSG00000031511	0.00920353	1.34877	protein_coding	5.45431		Arhgap28	ENSMUSG00000024043	0.0106304	1.46316	protein_coding	22.8425		Abca7	ENSMUSG00000035722	0.00817408	1.63546	protein_coding	20.3937		RELA	ENSPANG00000013650	0.017982	3.74879	3.40046
Arhgef9	ENSMUSG00000025656	0.000999001	1.37947	protein_coding	18.599		Arhgap29	ENSMUSG00000039831	0.0327168	1.65469	protein_coding	3.09029		9530002B09Rik	ENSMUSG00000023263	0.0404753	2.23539	protein_coding	9.60197		RUNDC3B	ENSPANG00000020857	0.023976	2.84994	14.7732
Arid1a	ENSMUSG00000007880	0.0292483	1.77629	protein_coding	18.3202		Arhgap30	ENSMUSG00000048865	0.00096379	6.38813	protein_coding	20.226		Rgs2	ENSMUSG00000026360	0.001998	1.54289	protein_coding	22.9432		ENSPANG00000015599	ENSPANG00000015599	0.023976	2.26202	0.587531
Arid1b	ENSMUSG00000069729	0.00299694	1.70301	protein_coding	18.8439		Arhgap32	ENSMUSG00000041444	0.00309942	1.36732	protein_coding	19.0981		Mthfd2	ENSMUSG00000005667	0.0314742	1.75804	protein_coding	5.29191		EFCAB12	ENSPANG00000006621	0.023976	4.00874	2.79653
Arid2	ENSMUSG00000033237	0.000172922	1.26115	protein_coding	18.0121		Arhgap35	ENSMUSG00000058230	0.0106304	1.37155	protein_coding	17.7122		Uri1	ENSMUSG00000030421	2.65e-05	1.56308	protein_coding	5.50682		LAMA4	ENSPANG00000012999	0.003996	4.92409	11.1199
Arl13a	ENSMUSG00000052549	0.0419505	4.17096	protein_coding	12.3645		Arhgap44	ENSMUSG00000033389	0.0164104	1.53924	protein_coding	19.145		Jam2	ENSMUSG00000053062	0.000999001	1.53146	protein_coding	15.0281		ENSPANG00000030116	ENSPANG00000030116	0.010989	26.0309	13.5373
Arl13b	ENSMUSG00000022911	0.00258847	1.53922	protein_coding	7.5474		Arhgdig	ENSMUSG00000073433	0.00263658	2.92568	protein_coding	19.6928		Htra3	ENSMUSG00000029096	0.0108345	1.66483	protein_coding	21.1112		CCSAP	ENSPANG00000010018	0.044955	1.52405	21.0459
Arl14ep	ENSMUSG00000027122	0.0080382	1.45698	protein_coding	6.23814		Arhgef10l	ENSMUSG00000040964	0.00012965	1.65162	protein_coding	18.83		Dscam	ENSMUSG00000050272	0.024328	1.72306	protein_coding	10.1342		MEX3B	ENSPANG00000015634	0.023976	2.26369	16.4798
Arl4a	ENSMUSG00000047446	0.000999001	1.93213	protein_coding	6.54739		Arhgef12	ENSMUSG00000059495	0.000476079	1.41541	protein_coding	19.1221		Pon3	ENSMUSG00000029759	0.0186912	1.6869	protein_coding	22.3839		FNDC4	ENSPANG00000019618	0.017982	2.19412	1.79183
Arl4aos	ENSMUSG00000086315	0.000205061	3.93749	antisense_RNA	5.20661		Arhgef19	ENSMUSG00000028919	3.97e-05	1.66684	protein_coding	19.272		Heyl	ENSMUSG00000032744	0.024328	1.41425	protein_coding	0.548943		CRISPLD1	ENSPANG00000023611	0.017982	2.58331	17.0799
Arl4d	ENSMUSG00000034936	0.0471805	1.77219	protein_coding	21.0065		Arhgef26	ENSMUSG00000036885	1.25e-06	1.48289	protein_coding	7.55399		Ccnt1	ENSMUSG00000011960	0.024328	1.79144	protein_coding	18.3959		CCNE1	ENSPANG00000017035	0.044955	1.90327	17.7043
Arl5c	ENSMUSG00000038352	0.0258642	2.84056	protein_coding	14.0654		Arhgef3	ENSMUSG00000021895	0.04851	1.84226	protein_coding	18.727		Saa4	ENSMUSG00000040017	0.024328	2.67974	protein_coding	13.8144		METTL23	ENSPANG00000020022	0.001998	1.89782	17.7276
Arl6ip5	ENSMUSG00000035199	0.00461258	1.34586	protein_coding	19.5649		Arhgef33	ENSMUSG00000054901	0.00012965	2.13146	protein_coding	7.82325		Chst5	ENSMUSG00000031952	0.000999001	1.45635	protein_coding	10.3886		ENSPANG00000034891	ENSPANG00000034891	0.023976	4.09746	14.2247
Armc10	ENSMUSG00000038525	0.0155999	1.61911	protein_coding	7.01165		Arhgef37	ENSMUSG00000045094	0.0285955	1.81304	protein_coding	23.0906		Nmu	ENSMUSG00000029236	0.0404753	2.03314	protein_coding	11.9209		DPH6	ENSPANG00000019657	0.023976	1.658	16.4747
Armc7	ENSMUSG00000057219	0.00920353	1.62554	protein_coding	5.79		Arhgef7	ENSMUSG00000031511	1.74e-05	1.2562	protein_coding	6.10402		Dpm1	ENSMUSG00000078919	0.0314742	1.4653	protein_coding	10.151		PRRG3	ENSPANG00000003864	0.00899101	1.98138	9.30172
Armc8	ENSMUSG00000032468	0.0330299	1.40899	protein_coding	7.25216		Arhgef9	ENSMUSG00000025656	0.00160644	1.39078	protein_coding	19.3408		Sorcs2	ENSMUSG00000029093	0.0186912	1.38936	protein_coding	21.0468		ENSPANG00000036904	ENSPANG00000036904	0.00899101	2.52306	20.2985
Arnt	ENSMUSG00000015522	0.0330299	1.35162	protein_coding	5.23505		Arid2	ENSMUSG00000033237	0.00498366	1.38753	protein_coding	16.9185		Pick1	ENSMUSG00000068206	0.0314742	1.36259	protein_coding	7.4627		LNX2	ENSPANG00000012983	0.017982	1.62668	21.2711
Arntl	ENSMUSG00000055116	0.0105232	1.35656	protein_coding	22.8548		Arid3a	ENSMUSG00000019564	0.00160644	1.68698	protein_coding	20.3183		Pclo	ENSMUSG00000061601	0.00817408	1.28875	protein_coding	20.3531		ZNF75D	ENSPANG00000020112	0.044955	3.38912	17.8498
Arpc5	ENSMUSG00000008475	0.0419505	1.38013	protein_coding	5.8676		Arid5b	ENSMUSG00000019947	0.00789151	1.93981	protein_coding	22.3015		Asb13	ENSMUSG00000033781	0.0186912	1.72157	protein_coding	3.0045		GUSB	ENSPANG00000032395	0.044955	2.06047	3.19166
Arpin	ENSMUSG00000039043	0.00461258	1.35764	protein_coding	17.7739		Arl13b	ENSMUSG00000022911	0.00789151	1.32613	protein_coding	4.72695		Hc	ENSMUSG00000026874	0.0142738	3.04949	protein_coding	10.439		PTRH2	ENSPANG00000022269	0.00899101	1.82156	7.8601
Arpp21	ENSMUSG00000032503	0.0137003	2.02368	protein_coding	19.5064		Arl14ep	ENSMUSG00000027122	0.0123066	1.53533	protein_coding	5.02225		Gng13	ENSMUSG00000025739	0.000958073	1.42262	protein_coding	21.1284		C11orf80	ENSPANG00000005285	0.023976	2.11738	20.9284
Arr3	ENSMUSG00000060890	5.86e-08	2.6565	protein_coding	8.76967		Arl16	ENSMUSG00000057594	0.00160644	1.64995	protein_coding	20.2686		Rarg	ENSMUSG00000001288	0.0404753	1.48006	protein_coding	6.20035		TSPAN6	ENSPANG00000018367	0.000999001	2.12268	20.5431
Arrb1	ENSMUSG00000018909	0.0080382	1.42291	protein_coding	19.6181		Arl4a	ENSMUSG00000047446	0.04851	2.01613	protein_coding	5.79668		Cyp26a1	ENSMUSG00000024987	0.00817408	1.56405	protein_coding	7.84116		RIN2	ENSPANG00000025536	0.023976	2.37583	4.43615
Arrdc2	ENSMUSG00000002910	0.0292483	4.30407	protein_coding	13.893		Arl4c	ENSMUSG00000049866	0.0249516	1.45156	protein_coding	19.6962		Gnai2	ENSMUSG00000032562	0.000999001	1.38688	protein_coding	0.573834		CDKN1C	ENSPANG00000021814	0.010989	2.52752	23.7116
Arrdc3	ENSMUSG00000074794	0.000999001	2.18484	protein_coding	5.74663		Arl4d	ENSMUSG00000034936	0.04851	1.87567	protein_coding	21.556		Ormdl3	ENSMUSG00000038150	0.000348515	1.29498	protein_coding	21.5533		RFX3	ENSPANG00000025143	0.023976	2.25969	16.5734
Arrdc4	ENSMUSG00000042659	0.000399825	2.16094	protein_coding	3.72722		Arl5c	ENSMUSG00000038352	0.0189021	3.16883	protein_coding	19.2789		Fzr1	ENSMUSG00000020235	0.000491253	1.32468	protein_coding	20.7928		KCNH7	ENSPANG00000019576	0.017982	3.62232	15.7149
Arsb	ENSMUSG00000042082	0.0137003	1.53596	protein_coding	17.4191		Arl6	ENSMUSG00000022722	0.0249516	1.63398	protein_coding	4.07953		Uchl5	ENSMUSG00000018189	0.0142738	1.38554	protein_coding	19.4135		ZIK1	ENSPANG00000000290	0.044955	2.53634	18.6623
Arsg	ENSMUSG00000020604	2.91e-05	1.86347	protein_coding	8.07135		Arl6ip4	ENSMUSG00000029404	0.0123066	1.38989	protein_coding	14.2082		Dcxr	ENSMUSG00000039450	0.0142738	1.51634	protein_coding	9.79258		STN1	ENSPANG00000020926	0.044955	1.72011	16.7042
Arv1	ENSMUSG00000031982	0.000999001	1.49448	protein_coding	6.82047		Arl6ip5	ENSMUSG00000035199	0.0373694	1.48127	protein_coding	19.47		Ripk1	ENSMUSG00000021408	0.0314742	1.79019	protein_coding	18.8654		ENSPANG00000029504	ENSPANG00000029504	0.044955	2.22598	14.3647
Arvcf	ENSMUSG00000000325	0.00346502	1.86335	protein_coding	20.006		Armc10	ENSMUSG00000038525	0.04851	1.63436	protein_coding	6.65668		Zfp94	ENSMUSG00000074282	0.0404753	1.98406	protein_coding	10.1548		IFIT2	ENSPANG00000021698	0.001998	1.99523	15.1552
Asap1	ENSMUSG00000022377	0.000172922	1.35232	protein_coding	19.4754		Armc5	ENSMUSG00000042178	0.00426121	1.90358	protein_coding	6.23115		Il12b	ENSMUSG00000004296	0.0314742	1.5186	protein_coding	10.8884		S100PBP	ENSPANG00000007507	0.023976	2.38676	13.1679
Asap2	ENSMUSG00000052632	5.17e-06	1.33363	protein_coding	20.0137		Armc6	ENSMUSG00000002343	0.00498366	1.76753	protein_coding	7.23242		Irx4	ENSMUSG00000021604	0.0142738	2.83267	protein_coding	13.8299		FGF9	ENSPANG00000032017	0.044955	2.99428	11.2891
Ash2l	ENSMUSG00000031575	0.0372494	1.33085	protein_coding	7.448		Armc7	ENSMUSG00000057219	0.000679716	2.42766	protein_coding	5.21378		Zfp467	ENSMUSG00000068551	0.024328	1.52358	protein_coding	14.5324		APOD	ENSPANG00000019412	0.010989	3.63349	9.66343
Asic4	ENSMUSG00000033007	0.000172922	2.04068	protein_coding	19.0787		Armc8	ENSMUSG00000032468	0.0189021	1.41697	protein_coding	7.97759		Zfp292	ENSMUSG00000039967	0.0314742	1.72408	protein_coding	19.3306		PPTC7	ENSPANG00000012251	0.044955	1.70796	11.4865
Asphd1	ENSMUSG00000046378	0.0419505	1.54371	protein_coding	3.40846		Armcx3	ENSMUSG00000049047	0.04851	1.46012	protein_coding	18.4057		Dlg4	ENSMUSG00000020886	0.024328	1.38433	protein_coding	21.8318		CTDSP2	ENSPANG00000002790	0.023976	2.57503	2.08706
Aspm	ENSMUSG00000033952	0.00400062	3.97445	protein_coding	5.72428		Armcx4	ENSMUSG00000049804	0.0249516	1.30622	protein_coding	18.18		Ttc28	ENSMUSG00000033209	0.0404753	1.27635	protein_coding	22.7416		TMTC1	ENSPANG00000013680	0.010989	2.09784	17.7671
Asprv1	ENSMUSG00000033508	0.0120154	11.3187	protein_coding	8.40996		Arnt	ENSMUSG00000015522	0.00263658	1.44137	protein_coding	3.37638		Gsdmc	ENSMUSG00000079025	0.0404753	2.25039	protein_coding	11.6563		BRPF1	ENSPANG00000006489	0.023976	4.40607	3.7983
Asrgl1	ENSMUSG00000024654	0.00346502	1.64402	protein_coding	7.78126		Arpc5l	ENSMUSG00000026755	0.0142231	1.37779	protein_coding	6.36919		Eda	ENSMUSG00000059327	0.000958073	4.19381	protein_coding	8.26439		PIP4K2A	ENSPANG00000023101	0.010989	1.84006	12.8472
Ass-ps1	ENSMUSG00000106050	0.000102815	11.583	processed_pseudogene	8.34463		Arr3	ENSMUSG00000060890	1.93e-08	2.64606	protein_coding	8.5892		Kcnj10	ENSMUSG00000044708	0.024328	1.41364	protein_coding	13.3911		EDC3	ENSPANG00000015997	0.044955	2.09444	5.38622
Aste1	ENSMUSG00000032567	0.000470794	1.93144	protein_coding	5.546		Arrb1	ENSMUSG00000018909	0.0142231	1.5355	protein_coding	18.9099		Tnnt1	ENSMUSG00000064179	0.0142738	1.45836	protein_coding	22.075		DARS2	ENSPANG00000016074	0.023976	1.83812	11.9361
Astn1	ENSMUSG00000026587	0.0292483	1.33606	protein_coding	19.1368		Arrdc2	ENSMUSG00000002910	0.00309942	4.65303	protein_coding	13.8959		Clec4n	ENSMUSG00000023349	0.024328	2.04176	protein_coding	0.163356		RBPMS	ENSPANG00000008143	0.00899101	4.11965	10.3091
Atad3a	ENSMUSG00000029036	0.0471805	1.6403	protein_coding	7.77013		Arrdc4	ENSMUSG00000042659	0.00426121	1.92374	protein_coding	6.57695		Vsx2	ENSMUSG00000021239	0.0108345	1.36	protein_coding	20.1654		FGF10	ENSPANG00000004001	0.044955	6.48515	11.9032
Atad5	ENSMUSG00000017550	0.0201421	2.24625	protein_coding	6.2072		Arsa	ENSMUSG00000022620	0.0142231	1.90283	protein_coding	22.1196		Tecta	ENSMUSG00000037705	0.0186912	6.54535	protein_coding	16.2085		DISP1	ENSPANG00000009887	0.023976	1.92293	9.2332
Atcay	ENSMUSG00000034958	0.00346502	1.50544	protein_coding	18.4379		Arsg	ENSMUSG00000020604	0.00223902	1.92316	protein_coding	7.61545		Purb	ENSMUSG00000094483	0.0108345	1.34417	protein_coding	22.5212		RAB8A	ENSPANG00000031542	0.044955	1.81103	3.22072
Atf6b	ENSMUSG00000015461	0.0201421	1.73633	protein_coding	20.0584		Art3	ENSMUSG00000034842	0.0189021	4.70661	protein_coding	18.4863		Ier3	ENSMUSG00000003541	5.71e-05	1.44495	protein_coding	17.8699		RECK	ENSPANG00000025483	0.017982	2.37123	18.6568
Atg10	ENSMUSG00000021619	0.0292483	2.31583	protein_coding	6.58142		Arv1	ENSMUSG00000031982	0.00135722	2.06898	protein_coding	7.45788		Myo1c	ENSMUSG00000017774	0.0314742	2.1155	protein_coding	3.46301		ENSPANG00000007913	ENSPANG00000007913	0.044955	2.18793	4.64051
Atg14	ENSMUSG00000037526	0.0201421	1.33874	protein_coding	6.60037		Asap1	ENSMUSG00000022377	5.93e-05	1.38469	protein_coding	19.4337		Zfr	ENSMUSG00000022201	0.0314742	1.39319	protein_coding	23.3719		LANCL2	ENSPANG00000016955	0.010989	1.90682	0.136347
Atg16l1	ENSMUSG00000026289	0.00461258	1.53905	protein_coding	6.34433		Asap2	ENSMUSG00000052632	5.99e-06	1.33845	protein_coding	19.4703		Nupr1	ENSMUSG00000030717	0.001998	1.25053	protein_coding	0.00654099		ACTR5	ENSPANG00000009942	0.017982	2.00462	5.39432
Atg9a	ENSMUSG00000033124	0.00089238	1.45581	protein_coding	17.6196		Asb13	ENSMUSG00000033781	0.00263658	1.45975	protein_coding	8.82558		Ltc4s	ENSMUSG00000020377	0.0404753	1.55696	protein_coding	7.56569		RP9	ENSPANG00000020440	0.00899101	1.82083	6.62155
Atic	ENSMUSG00000026192	0.0201421	1.53592	protein_coding	7.63713		Ash1l	ENSMUSG00000028053	0.0123066	1.26997	protein_coding	18.8521		St8sia1	ENSMUSG00000030283	0.024328	2.75684	protein_coding	3.52814		MRPL43	ENSPANG00000021122	0.023976	1.83552	2.65062
Atox1	ENSMUSG00000018585	0.0330299	2.11827	protein_coding	16.6619		Ash2l	ENSMUSG00000031575	0.000189641	1.52788	protein_coding	7.00953		Taf1a	ENSMUSG00000072258	0.00068817	1.61164	protein_coding	21.0081		SLC38A4	ENSPANG00000017211	0.044955	12.3269	20.5333
Atp10a	ENSMUSG00000025324	0.000762146	1.90992	protein_coding	13.5977		Asic4	ENSMUSG00000033007	0.000569348	2.12041	protein_coding	16.6209		Akap12	ENSMUSG00000038587	0.000172172	1.37229	protein_coding	23.2601		DOCK11	ENSPANG00000024417	0.00899101	3.7187	12.8696
Atp11a	ENSMUSG00000031441	0.0120154	1.28311	protein_coding	19.7767		Asl	ENSMUSG00000025533	0.00678205	1.89607	protein_coding	20.3746		Pou2f1	ENSMUSG00000026565	0.0404753	1.36071	protein_coding	21.7388		BEND5	ENSPANG00000013119	0.023976	1.40464	23.9686
Atp1a3	ENSMUSG00000040907	0.0330299	1.70283	protein_coding	19.2605		Aste1	ENSMUSG00000032567	3.24e-05	1.67016	protein_coding	4.81825		Slc26a4	ENSMUSG00000020651	0.0186912	1.87585	protein_coding	9.33173		ENSPANG00000030388	ENSPANG00000030388	0.023976	2.63827	13.3222
Atp1b2	ENSMUSG00000041329	0.0258642	1.87711	protein_coding	18.6455		Astn1	ENSMUSG00000026587	0.000679716	1.44484	protein_coding	19.5404		Rtn4r	ENSMUSG00000043811	0.000348515	1.90982	protein_coding	9.42568		SLC20A2	ENSPANG00000015058	0.017982	2.05004	19.0032
Atp23	ENSMUSG00000025436	0.0258642	1.79621	protein_coding	6.19084		Asxl3	ENSMUSG00000045215	0.00263658	1.54175	protein_coding	20.9694		Ldha	ENSMUSG00000063229	5.71e-05	1.45848	protein_coding	18.3821		GAK	ENSPANG00000011910	0.023976	3.40752	3.94628
Atp2a2	ENSMUSG00000029467	4.2e-05	1.4224	protein_coding	19.7926		Atad3a	ENSMUSG00000029036	0.00012965	1.75608	protein_coding	7.42809		Pde6b	ENSMUSG00000029491	0.000172172	1.28509	protein_coding	7.84621		ZSCAN21	ENSPANG00000008154	0.023976	1.85107	4.39719
Atp2b4	ENSMUSG00000026463	0.0372494	1.39491	protein_coding	18.2226		Atad5	ENSMUSG00000017550	0.000156938	1.9223	protein_coding	5.25944		Trdmt1	ENSMUSG00000026723	0.00817408	1.28201	protein_coding	2.26517		EDEM1	ENSPANG00000016993	0.044955	1.87722	18.7184
Atp5b	ENSMUSG00000025393	0.00610604	1.48526	protein_coding	18.6539		Atf3	ENSMUSG00000026628	0.00789151	2.63485	protein_coding	0.0905242		Ccdc12	ENSMUSG00000019659	0.0314742	1.31777	protein_coding	12.4606		ENSPANG00000011752	ENSPANG00000011752	0.017982	1.2764	5.65515
Atp5d	ENSMUSG00000003072	0.0155999	2.18348	protein_coding	18.5116		Atg10	ENSMUSG00000021619	0.00916689	1.62468	protein_coding	2.70568		Mettl17	ENSMUSG00000004561	0.0404753	1.53912	protein_coding	5.41322		UBFD1	ENSPANG00000011094	0.017982	1.86538	8.30644
Atp5g1	ENSMUSG00000006057	0.0137003	1.66156	protein_coding	17.2739		Atg13	ENSMUSG00000027244	0.00789151	1.26135	protein_coding	8.33854		Ankhd1	ENSMUSG00000024483	0.0314742	1.56396	protein_coding	2.14524		ZNF202	ENSPANG00000004921	0.017982	1.71039	7.10666
Atp5h	ENSMUSG00000034566	0.0258642	1.62588	protein_coding	19.6104		Atg14	ENSMUSG00000037526	0.0106304	1.76099	protein_coding	6.9468		Zbtb16	ENSMUSG00000066687	0.000245721	2.76391	protein_coding	14.3308		CHRNB3	ENSPANG00000025357	0.010989	3.80368	11.9064
Atp5j2	ENSMUSG00000038690	0.0080382	1.5829	protein_coding	19.3122		Atg16l1	ENSMUSG00000026289	0.00223902	1.5759	protein_coding	6.30602		Trim25	ENSMUSG00000000275	0.0314742	1.41424	protein_coding	1.05765		NEPRO	ENSPANG00000006295	0.044955	3.32436	12.7802
Atp5l	ENSMUSG00000038717	0.0201421	2.14846	protein_coding	6.98247		Atg5	ENSMUSG00000038160	0.000476079	1.7238	protein_coding	5.69707		Hpgd	ENSMUSG00000031613	0.0314742	1.37571	protein_coding	22.0748		MSN	ENSPANG00000001268	0.017982	3.06433	1.11519
Atp6ap1	ENSMUSG00000019087	0.00223254	1.37045	protein_coding	19.4174		Atic	ENSMUSG00000026192	0.0373694	1.7042	protein_coding	8.02668		Atrnl1	ENSMUSG00000054843	0.001998	1.38111	protein_coding	23.0865		FAM81A	ENSPANG00000017197	0.023976	2.37079	13.0863
Atp6v0a1	ENSMUSG00000019302	0.0258642	1.43344	protein_coding	18.4333		Atl2	ENSMUSG00000059811	0.0217354	1.55344	protein_coding	15.4999		Nfatc3	ENSMUSG00000031902	0.0404753	1.35268	protein_coding	23.9578		UHRF1BP1	ENSPANG00000008271	0.044955	1.62681	4.82757
Atp6v0d1	ENSMUSG00000013160	0.0372494	1.58992	protein_coding	18.6375		Atm	ENSMUSG00000034218	0.0142231	1.74676	protein_coding	7.93765		Arhgef25	ENSMUSG00000019467	0.0404753	1.33811	protein_coding	22.2254		ZBTB49	ENSPANG00000015665	0.017982	1.31632	3.4781
Atp6v1f	ENSMUSG00000004285	0.00223254	1.83091	protein_coding	19.3359		Atp1a2	ENSMUSG00000007097	0.0123066	4.1614	protein_coding	15.7634		Mfn1	ENSMUSG00000027668	0.0186912	2.15515	protein_coding	4.38704		ZMYND12	ENSPANG00000007738	0.010989	5.83867	20.8011
Atp8a2	ENSMUSG00000021983	0.00701069	1.25276	protein_coding	10.0686		Atp23	ENSMUSG00000025436	0.00114469	2.62864	protein_coding	7.89343		Xbp1	ENSMUSG00000020484	0.002997	1.47245	protein_coding	18.3543		ZNF473	ENSPANG00000012211	0.023976	1.66761	5.97306
Atp9b	ENSMUSG00000024566	0.00192286	1.43856	protein_coding	6.5401		Atp2a1	ENSMUSG00000030730	0.04851	8.15781	protein_coding	17.5278		Lss	ENSMUSG00000033105	0.0314742	1.40688	protein_coding	4.66074		ANO4	ENSPANG00000017946	0.010989	3.67832	12.4408
Atrnl1	ENSMUSG00000054843	0.000999001	1.39179	protein_coding	21.9936		Atp2a2	ENSMUSG00000029467	0.00096379	1.32759	protein_coding	17.5959		Psmb1	ENSMUSG00000014769	0.0314742	2.19601	protein_coding	0.756592		MTRF1	ENSPANG00000010809	0.044955	3.09196	12.3587
Atxn1	ENSMUSG00000046876	2.91e-05	1.35247	protein_coding	19.951		Atp2b1	ENSMUSG00000019943	0.00223902	1.32736	protein_coding	18.4307		Jmjd6	ENSMUSG00000056962	0.000999001	1.70037	protein_coding	17.7156		ENSPANG00000000275	ENSPANG00000000275	0.044955	7.32749	3.232
AU019823	ENSMUSG00000059820	0.000762146	1.9189	protein_coding	5.51089		Atp2b3	ENSMUSG00000031376	0.00498366	1.64455	protein_coding	17.2574		D8Ertd738e	ENSMUSG00000019362	0.0142738	1.74737	protein_coding	18.2796		ZNF536	ENSPANG00000016643	0.044955	5.5475	2.89141
AU022252	ENSMUSG00000078584	1.13e-05	1.31914	protein_coding	17.9796		Atp2b4	ENSMUSG00000026463	8.8e-05	1.5845	protein_coding	20.4116		Fzd3	ENSMUSG00000007989	0.0314742	2.35514	protein_coding	10.9485		ENSPANG00000034388	ENSPANG00000034388	0.017982	1.83652	12.2779
Aurka	ENSMUSG00000027496	0.0120154	3.97353	protein_coding	7.10824		Atp5b	ENSMUSG00000025393	0.0285955	1.47266	protein_coding	17.2714		Hnrnpdl	ENSMUSG00000029328	0.000119889	1.56924	protein_coding	6.81354		NHSL1	ENSPANG00000014547	0.017982	3.68363	1.05306
Avil	ENSMUSG00000025432	0.0177383	2.61656	protein_coding	4.537		Atp5d	ENSMUSG00000003072	0.0426124	1.75411	protein_coding	17.2368		Pttg1ip	ENSMUSG00000009291	0.0404753	1.35551	protein_coding	22.0665		ENSPANG00000035209	ENSPANG00000035209	0.044955	1.76389	14.9942
AW011738	ENSMUSG00000078349	0.0258642	1.47358	protein_coding	21.7649		Atp5g1	ENSMUSG00000006057	0.00263658	1.51873	protein_coding	15.3817		Dmrt3	ENSMUSG00000042372	0.0186912	3.25157	protein_coding	5.80769		GLDC	ENSPANG00000025177	0.044955	2.04546	1.92308
AW146154	ENSMUSG00000074166	0.0372494	3.01573	protein_coding	6.70195		Atp5k	ENSMUSG00000050856	0.0217354	1.71514	protein_coding	15.1244		Gabra2	ENSMUSG00000000560	0.00817408	3.4212	protein_coding	2.94813		ENSPANG00000032975	ENSPANG00000032975	0.00899101	1.52891	19.9954
AW822252	ENSMUSG00000085998	0.0419505	3.4388	transcribed_unprocessed_pseudogene	6.97385		Atp6ap1	ENSMUSG00000019087	0.0426124	1.32789	protein_coding	18.086		Memo1	ENSMUSG00000058704	0.00068817	1.54616	protein_coding	6.15613		REXO2	ENSPANG00000010675	0.003996	2.46237	10.7343
Axdnd1	ENSMUSG00000026601	0.0120154	3.46523	protein_coding	8.42467		Atp6v0a1	ENSMUSG00000019302	0.00426121	1.5301	protein_coding	17.8782		Prss22	ENSMUSG00000045027	0.0142738	1.35713	protein_coding	1.93093		RNF150	ENSPANG00000009678	0.044955	3.44758	22.2316
B130034C11Rik	ENSMUSG00000093606	0.0330299	1.92263	processed_transcript	9.68651		Atp6v1f	ENSMUSG00000004285	0.0373694	1.5056	protein_coding	16.8281		Sva	ENSMUSG00000023289	0.00612943	2.65389	protein_coding	14.0616		HTR1F	ENSPANG00000019784	0.001998	7.26314	19.6954
B130055M24Rik	ENSMUSG00000086502	4.32e-07	2.2955	processed_transcript	18.9031		Atp6v1g2	ENSMUSG00000024403	0.04851	2.04224	protein_coding	20.0224		H3f3b	ENSMUSG00000016559	0.000172172	1.51674	protein_coding	4.23152		ENSPANG00000032055	ENSPANG00000032055	0.044955	45.9107	2.21299
B230217C12Rik	ENSMUSG00000050538	0.000399825	1.64769	protein_coding	18.8685		Atp8b5	ENSMUSG00000028457	0.0123066	2.26127	protein_coding	8.76137		Slco1a1	ENSMUSG00000041698	0.00817408	1.54984	protein_coding	13.6983		SAP30BP	ENSPANG00000020147	0.044955	1.71275	3.47221
B230217O12Rik	ENSMUSG00000097785	0.0201421	2.64943	lincRNA	8.66987		Atp9b	ENSMUSG00000024566	0.00426121	1.4246	protein_coding	6.61479		Mpv17	ENSMUSG00000107283	0.0404753	1.27433	protein_coding	2.95787		EXOSC7	ENSPANG00000012918	0.023976	2.1815	4.35418
B230303O12Rik	ENSMUSG00000106547	0.00258847	2.34609	lincRNA	7.53808		Atpif1	ENSMUSG00000054428	0.04851	2.17606	protein_coding	18.6421		Kif9	ENSMUSG00000032489	0.0314742	1.75757	protein_coding	9.5363		TM6SF1	ENSPANG00000020642	0.023976	2.40335	11.5883
B230307C23Rik	ENSMUSG00000080717	0.0419505	2.54697	protein_coding	5.05643		Atr	ENSMUSG00000032409	0.00916689	2.72769	protein_coding	5.46321		Spen	ENSMUSG00000040761	0.00456823	1.32601	protein_coding	20.3383		SMYD3	ENSPANG00000005527	0.010989	1.28487	12.9223
B230354K17Rik	ENSMUSG00000097119	0.00610604	2.05138	lincRNA	5.94754		Atraid	ENSMUSG00000013622	0.00678205	1.53497	protein_coding	11.1744		Syt2	ENSMUSG00000026452	0.0142738	2.45816	protein_coding	8.09012		ECEL1	ENSPANG00000015931	0.044955	12.5923	1.06446
B3galnt2	ENSMUSG00000039242	0.00610604	2.17585	protein_coding	7.73316		Atrnl1	ENSMUSG00000054843	0.00189816	1.53315	protein_coding	21.0946		Klrb1b	ENSMUSG00000079298	0.0186912	3.83927	protein_coding	9.94138		FBXO16	ENSPANG00000019570	0.044955	1.85382	20.8379
B3galt2	ENSMUSG00000033849	0.00346502	2.50752	protein_coding	5.46203		Atxn1	ENSMUSG00000046876	0.000189641	1.29882	protein_coding	19.3463		Tcl1b4	ENSMUSG00000079007	0.00068817	3.33761	protein_coding	10.8009		SCPEP1	ENSPANG00000022313	0.017982	2.9458	23.3269
B3galt6	ENSMUSG00000050796	0.0419505	1.72083	protein_coding	7.22824		Atxn7l2	ENSMUSG00000048997	0.000397403	2.08172	protein_coding	5.9291		Cldn16	ENSMUSG00000038148	0.001998	20.0677	protein_coding	9.00969		RGS20	ENSPANG00000017181	0.023976	6.85749	9.47284
B3gat1	ENSMUSG00000045994	0.0137003	1.53926	protein_coding	18.3998		Atxn7l3	ENSMUSG00000059995	0.0249516	1.6738	protein_coding	17.4246		Cacna1s	ENSMUSG00000026407	0.0108345	1.5149	protein_coding	19.5211		TCOF1	ENSPANG00000021403	0.010989	4.2994	5.26003
B3gat3	ENSMUSG00000071649	0.00400062	1.83394	protein_coding	18.9087		AU019823	ENSMUSG00000059820	0.0249516	1.68005	protein_coding	5.39593		Tac4	ENSMUSG00000020872	0.024328	1.72026	protein_coding	2.42517		ENSPANG00000034038	ENSPANG00000034038	0.023976	1.73139	9.1401
B3gntl1	ENSMUSG00000046605	0.000650003	1.79184	protein_coding	6.64886		AU021092	ENSMUSG00000051669	0.0123066	5.52661	protein_coding	18.9032		Mup1	ENSMUSG00000078683	0.0186912	1.55299	protein_coding	1.89452		RBM41	ENSPANG00000012935	0.044955	2.00196	16.6596
B4galt2	ENSMUSG00000028541	0.0120154	1.60755	protein_coding	18.902		AU022252	ENSMUSG00000078584	0.000228762	1.56516	protein_coding	15.3092		Hcrt	ENSMUSG00000045471	0.0108345	1.57494	protein_coding	8.62284		STC2	ENSPANG00000013255	0.023976	2.77505	9.65241
B4galt6	ENSMUSG00000056124	1.53e-06	1.41645	protein_coding	15.4285		AU041133	ENSMUSG00000078435	0.0373694	4.62216	protein_coding	5.7745		Vtn	ENSMUSG00000017344	2.65e-05	1.3626	protein_coding	7.22795		TGFA	ENSPANG00000010483	0.023976	1.85644	20.0752
B830012L14Rik	ENSMUSG00000098202	0.0201421	3.28744	lincRNA	5.62473		Aurka	ENSMUSG00000027496	0.000156938	3.53188	protein_coding	4.62026		Nol7	ENSMUSG00000063200	0.0404753	1.79304	protein_coding	6.45755		RCL1	ENSPANG00000025151	0.010989	1.94707	20.2912
B9d1	ENSMUSG00000001039	0.0177383	1.46558	protein_coding	3.20828		AV356131	ENSMUSG00000108461	0.0327168	1.89055	bidirectional_promoter_lncRNA	16.4499		Eif2s1	ENSMUSG00000021116	0.024328	2.05875	protein_coding	6.11799		RHOQ	ENSPANG00000022553	0.044955	2.49083	14.1327
Bace1	ENSMUSG00000032086	0.00701069	1.34553	protein_coding	20.2238		Aven	ENSMUSG00000003604	0.000476079	1.73265	protein_coding	8.03369		Stxbp1	ENSMUSG00000026797	1.79e-05	1.74117	protein_coding	8.54054		MAP3K21	ENSPANG00000013610	0.044955	2.27728	14.0384
Bach2	ENSMUSG00000040270	0.0292483	1.90546	protein_coding	22.0268		AW011738	ENSMUSG00000078349	0.000476079	1.67402	protein_coding	20.4879		Sema3f	ENSMUSG00000034684	0.0186912	2.03477	protein_coding	21.5406		JAM2	ENSPANG00000016226	0.044955	3.54935	19.244
Bag1	ENSMUSG00000028416	0.0105232	1.51674	protein_coding	20.1837		AW047730	ENSMUSG00000097428	0.0285955	2.11937	processed_transcript	8.7124		Efcab2	ENSMUSG00000026495	0.00817408	1.44642	protein_coding	22.4462		UMPS	ENSPANG00000019863	0.001998	1.86342	5.21644
Bahd1	ENSMUSG00000040007	0.0372494	1.80662	protein_coding	18.6018		AW554918	ENSMUSG00000033632	0.000228762	1.34684	protein_coding	8.09652		Magi2	ENSMUSG00000040003	0.00612943	2.78479	protein_coding	3.35358		ELOVL6	ENSPANG00000009911	0.010989	2.07336	13.3457
Baiap2l2	ENSMUSG00000018126	0.0471805	8.79477	protein_coding	16.1869		B130055M24Rik	ENSMUSG00000086502	0.0164104	1.90777	processed_transcript	17.3547		Chrdl2	ENSMUSG00000030732	0.0404753	2.08278	protein_coding	13.2219		SETMAR	ENSPANG00000005127	0.023976	1.38825	9.51089
Bambi-ps1	ENSMUSG00000081219	0.000999001	10.259	processed_pseudogene	5.69115		B230217O12Rik	ENSMUSG00000097785	0.0164104	2.08835	lincRNA	9.35975		Rdh16	ENSMUSG00000069456	0.0404753	1.82536	protein_coding	12.0012		PTPN1	ENSPANG00000011165	0.017982	1.60781	21.45
Banp	ENSMUSG00000025316	0.0330299	1.86259	protein_coding	19.3814		B230303O12Rik	ENSMUSG00000106547	0.0285955	3.53588	lincRNA	10.6322		Dnajc28	ENSMUSG00000039763	0.0314742	4.71618	protein_coding	10.5256		CENPJ	ENSPANG00000011535	0.017982	2.31976	9.56989
Basp1	ENSMUSG00000045763	0.0228402	1.89836	protein_coding	18.5328		B230312C02Rik	ENSMUSG00000084843	0.00789151	6.28637	lincRNA	6.15265		Selp	ENSMUSG00000026580	0.0142738	1.96878	protein_coding	6.83109		DDX27	ENSPANG00000000820	0.00070074	2.76188	4.91212
Baz1b	ENSMUSG00000002748	0.0137003	1.26644	protein_coding	20.0047		B230354K17Rik	ENSMUSG00000097119	0.0164104	1.47646	lincRNA	5.14		Sphk1	ENSMUSG00000061878	0.0108345	1.87859	protein_coding	5.23313		PLPP2	ENSPANG00000009248	0.044955	9.19219	3.81327
Baz2b	ENSMUSG00000026987	0.0080382	1.32258	protein_coding	17.7011		B3galnt2	ENSMUSG00000039242	0.00223902	1.6422	protein_coding	7.17428		Gpr143	ENSMUSG00000025333	0.00817408	2.0096	protein_coding	20.9651		STK32A	ENSPANG00000002755	0.023976	3.65273	12.5558
Bbx	ENSMUSG00000022641	0.0137003	1.2804	protein_coding	18.6322		B3galt2	ENSMUSG00000033849	0.000275476	1.84343	protein_coding	3.85525		Ash2l	ENSMUSG00000031575	0.0314742	4.05803	protein_coding	3.58874		HCCS	ENSPANG00000004637	0.044955	1.58221	7.12759
BC002059	ENSMUSG00000060149	0.00610604	3.81863	lincRNA	6.23122		B3galt5	ENSMUSG00000074892	0.00160644	1.73505	protein_coding	16.3571		Hspa8	ENSMUSG00000015656	0.00068817	1.3267	protein_coding	17.228		ZNF346	ENSPANG00000023732	0.023976	1.84652	1.66995
BC003965	ENSMUSG00000067722	0.0292483	1.39303	protein_coding	5.46069		B3galt6	ENSMUSG00000050796	0.00426121	1.80068	protein_coding	6.55439		Tcirg1	ENSMUSG00000001750	0.0108345	1.49521	protein_coding	9.51321		GSTCD	ENSPANG00000015065	0.044955	2.8885	19.069
BC018473	ENSMUSG00000056032	0.000999001	32.35	antisense_RNA	6.16834		B3gat1	ENSMUSG00000045994	0.00114469	1.54608	protein_coding	17.3351		Dusp12	ENSMUSG00000026659	0.024328	1.4547	protein_coding	5.45626		HDDC2	ENSPANG00000016874	0.044955	2.34462	10.7333
BC022687	ENSMUSG00000037594	2.91e-05	1.54675	protein_coding	1.86127		B3gat3	ENSMUSG00000071649	0.0142231	1.82689	protein_coding	18.466		Pnpla3	ENSMUSG00000041653	0.000245721	1.94681	protein_coding	19.5824		ENSPANG00000024564	ENSPANG00000024564	0.044955	1.96803	1.94421
BC022960	ENSMUSG00000081137	0.00299694	3.1612	transcribed_processed_pseudogene	7.39183		B3gnt5	ENSMUSG00000022686	0.0164104	7.16021	protein_coding	12.6806		Procr	ENSMUSG00000027611	0.0186912	2.25641	protein_coding	18.7999		PPP1R1C	ENSPANG00000026406	0.00899101	3.85787	12.2523
BC027072	ENSMUSG00000044375	8.62e-05	2.20267	protein_coding	5.59486		B3gntl1	ENSMUSG00000046605	0.00498366	1.59861	protein_coding	6.08773		4932438H23Rik	ENSMUSG00000039851	0.0108345	2.76186	protein_coding	8.6456		ENSPANG00000012801	ENSPANG00000012801	0.023976	1.64432	14.4996
BC029722	ENSMUSG00000074649	0.0201421	1.86735	protein_coding	18.6219		B4galt6	ENSMUSG00000056124	0.000810082	1.50337	protein_coding	14.905		Myom1	ENSMUSG00000024049	0.00612943	1.60139	protein_coding	19.0447		USP45	ENSPANG00000018342	0.017982	3.2284	15.6256
BC035947	ENSMUSG00000090486	0.0177383	2.13608	protein_coding	3.13586		B9d1	ENSMUSG00000001039	0.0373694	1.54578	protein_coding	2.58088		Izumo1r	ENSMUSG00000031933	0.001998	2.85865	protein_coding	2.89541		ZNF263	ENSPANG00000017591	0.003996	1.98405	6.22993
BC037032	ENSMUSG00000087221	0.000399825	1.73834	processed_transcript	6.88987		Bace2	ENSMUSG00000040605	0.000569348	7.61227	protein_coding	16.2783		Csf2ra	ENSMUSG00000059326	0.0142738	1.52053	protein_coding	5.29427		MTMR9	ENSPANG00000004962	0.044955	1.46058	12.9069
BC048403	ENSMUSG00000053684	0.000122444	2.46395	protein_coding	6.87084		Bag3	ENSMUSG00000030847	0.0373694	2.64948	protein_coding	17.7646		Foxb1	ENSMUSG00000059246	0.0108345	1.696	protein_coding	9.64337		PPIE	ENSPANG00000000575	0.044955	1.77363	2.08756
BC051142	ENSMUSG00000057246	0.0105232	3.34308	protein_coding	8.89642		Bahd1	ENSMUSG00000040007	0.0426124	1.81409	protein_coding	18.481		Dao	ENSMUSG00000042096	0.000999001	2.27441	protein_coding	6.22865		ENSPANG00000009346	ENSPANG00000009346	0.023976	2.07389	13.9486
BC055324	ENSMUSG00000041406	0.000999001	3.14291	protein_coding	8.79273		Baiap2l2	ENSMUSG00000018126	0.0164104	7.50718	protein_coding	16.7283		Lbx2	ENSMUSG00000034968	0.024328	1.51078	protein_coding	2.03796		ENSPANG00000032061	ENSPANG00000032061	0.044955	1.517	19.0118
BC055402	ENSMUSG00000101429	0.00192286	1.64383	lincRNA	5.66242		Bambi	ENSMUSG00000024232	0.0249516	2.37378	protein_coding	11.8947		Csrp2	ENSMUSG00000020186	0.00817408	1.41816	protein_coding	16.9845		ENSPANG00000032398	ENSPANG00000032398	0.023976	6.40475	9.81814
BC064078	ENSMUSG00000087150	0.0330299	2.11389	transcribed_unprocessed_pseudogene	6.17278		Basp1	ENSMUSG00000045763	0.0285955	1.69488	protein_coding	19.4782		Mzf1	ENSMUSG00000030380	0.000999001	1.70206	protein_coding	11.6915		PNP	ENSPANG00000020785	0.023976	2.53836	2.523
BC065403	ENSMUSG00000097211	0.000553579	2.14683	antisense_RNA	16.404		Baz2a	ENSMUSG00000040054	0.0123066	1.67991	protein_coding	17.7367		Ppp3cc	ENSMUSG00000022092	0.00817408	1.56025	protein_coding	20.136		ABCD2	ENSPANG00000015335	0.010989	3.03785	15.1944
Bcap29	ENSMUSG00000020650	0.0201421	3.98649	protein_coding	7.8203		Baz2b	ENSMUSG00000026987	0.00581867	1.37566	protein_coding	19.0479		Ppnr	ENSMUSG00000099746	0.002997	3.69464	sense_intronic	9.68849		FANCG	ENSPANG00000025328	0.044955	3.42215	4.05525
Bcas2	ENSMUSG00000005687	0.0228402	1.38807	protein_coding	5.8719		Bbs1	ENSMUSG00000006464	0.000228762	1.53551	protein_coding	7.79354		Dtx3	ENSMUSG00000040415	0.0314742	1.40101	protein_coding	23.6048		IGF2BP2	ENSPANG00000007053	0.00899101	2.6809	20.678
Bcl2	ENSMUSG00000057329	1.13e-05	1.85779	protein_coding	19.1268		Bbs2	ENSMUSG00000031755	0.00114469	1.26979	protein_coding	4.67237		Tll1	ENSMUSG00000053626	0.0142738	2.06335	protein_coding	7.34987		ENSPANG00000005411	ENSPANG00000005411	0.017982	1.67284	12.6914
Bcl2l10	ENSMUSG00000032191	0.00920353	2.43565	protein_coding	14.4975		Bbs4	ENSMUSG00000025235	0.04851	1.32986	protein_coding	1.0199		Ndrg1	ENSMUSG00000005125	0.000999001	1.47747	protein_coding	21.2861		GDPD1	ENSPANG00000022263	0.010989	1.81332	16.3869
Bcl2l11	ENSMUSG00000027381	0.0201421	1.32262	protein_coding	5.03892		Bbs7	ENSMUSG00000037325	0.000810082	1.4584	protein_coding	0.47839		Tsc22d3	ENSMUSG00000031431	3.9e-05	2.45599	protein_coding	13.7136		CCDC84	ENSPANG00000012109	0.017982	1.6539	4.50794
Bcl2l13	ENSMUSG00000009112	0.0201421	1.2762	protein_coding	17.3081		Bbx	ENSMUSG00000022641	2.15e-05	1.4612	protein_coding	19.0532		Klra5	ENSMUSG00000030173	0.0404753	3.36858	protein_coding	9.60121		MRPL21	ENSPANG00000018811	0.023976	1.8161	7.55134
Bcl6	ENSMUSG00000022508	5.36e-07	2.23229	protein_coding	16.2682		BC005561	ENSMUSG00000079065	0.0327168	2.28229	protein_coding	4.14344		4930433N12Rik	ENSMUSG00000042360	0.024328	3.07272	processed_transcript	5.18192		PDK1	ENSPANG00000018423	0.017982	2.31766	14.532
Bcl6b	ENSMUSG00000000317	0.0080382	8.25988	protein_coding	21.1819		BC018473	ENSMUSG00000056032	0.00263658	5.26996	antisense_RNA	9.47623		Pcdha1	ENSMUSG00000103442	0.0186912	1.53583	protein_coding	2.06137		PRKAG2	ENSPANG00000010205	0.044955	1.89414	14.1552
Bcl7a	ENSMUSG00000029438	0.0258642	1.30326	protein_coding	18.0265		BC022960	ENSMUSG00000081137	0.00498366	2.36681	transcribed_processed_pseudogene	5.99115		Ptprf	ENSMUSG00000033295	0.002997	1.38957	protein_coding	22.3778		ATP6V0D2	ENSPANG00000022220	0.023976	7.30447	20.6565
Bclaf1	ENSMUSG00000037608	0.0372494	1.57774	protein_coding	7.67619		BC024978	ENSMUSG00000078786	0.00189816	1.56005	protein_coding	7.71244		Pkia	ENSMUSG00000027499	0.0404753	1.55332	protein_coding	22.5851		USP43	ENSPANG00000023770	0.044955	2.34573	23.7358
Bcorl1	ENSMUSG00000036959	0.0258642	2.5338	protein_coding	17.8932		BC026762	ENSMUSG00000108413	0.00363728	6.00946	lincRNA	3.61697		Hk1	ENSMUSG00000037012	0.0404753	1.5749	protein_coding	19.6466		SRI	ENSPANG00000030997	0.044955	1.27319	4.65484
Bcr	ENSMUSG00000009681	0.00461258	1.48001	protein_coding	18.75		BC027072	ENSMUSG00000044375	0.000679716	2.22884	protein_coding	5.33617		Vegfa	ENSMUSG00000023951	0.0404753	1.54778	protein_coding	20.9053		PCYT1B	ENSPANG00000002970	0.044955	2.54973	21.8348
Bdkrb2	ENSMUSG00000021070	0.0471805	4.62711	protein_coding	9.77232		BC030500	ENSMUSG00000049946	0.00581867	2.12555	protein_coding	0.594034		Prpf40a	ENSMUSG00000061136	0.0186912	2.10053	protein_coding	23.5997		FGFR1	ENSPANG00000012485	0.044955	2.78732	4.21746
Bdnf	ENSMUSG00000048482	2e-05	3.18735	protein_coding	4.14353		BC037032	ENSMUSG00000087221	0.0217354	1.65178	processed_transcript	5.2448		Sgk3	ENSMUSG00000025915	0.0108345	1.7178	protein_coding	21.2069		ENSPANG00000018699	ENSPANG00000018699	0.00899101	2.57449	13.0733
Best3	ENSMUSG00000020169	6.3e-06	1.65614	protein_coding	17.5067		BC055324	ENSMUSG00000041406	2.15e-05	3.06437	protein_coding	5.96189		Znrf1	ENSMUSG00000033545	0.024328	1.3836	protein_coding	10.1743		SF3B4	ENSPANG00000005126	0.044955	1.48563	4.51894
Bicd2	ENSMUSG00000037933	0.000999001	1.46914	protein_coding	21.3655		BC065403	ENSMUSG00000097211	0.0189021	2.59709	antisense_RNA	15.2838		Add1	ENSMUSG00000029106	0.000958073	1.50903	protein_coding	23.11		MESD	ENSPANG00000015642	0.00899101	1.70746	1.89698
Bin1	ENSMUSG00000024381	0.0137003	1.48416	protein_coding	19.1858		BC067074	ENSMUSG00000021763	5.93e-05	4.78583	protein_coding	14.5075		Asph	ENSMUSG00000028207	0.0142738	1.57249	protein_coding	16.7337		ENSPANG00000033873	ENSPANG00000033873	0.010989	1.59652	20.2793
Bin3	ENSMUSG00000022089	0.0372494	1.87289	protein_coding	9.27049		BC085271	ENSMUSG00000102478	0.0217354	10.2363	transcribed_processed_pseudogene	6.7221		Baz1b	ENSMUSG00000002748	0.00612943	1.5203	protein_coding	17.705		RABGAP1L	ENSPANG00000006338	0.023976	1.92753	16.1256
Blm	ENSMUSG00000030528	3.5e-05	1.82315	protein_coding	6.5877		Bcas2	ENSMUSG00000005687	0.00581867	1.57621	protein_coding	6.64641		Kif3b	ENSMUSG00000027475	0.000999001	1.29172	protein_coding	22.5655		FAM216A	ENSPANG00000005558	0.044955	2.57334	12.0845
Bloc1s2	ENSMUSG00000057506	0.0105232	1.85524	protein_coding	7.45433		Bcas3	ENSMUSG00000059439	0.000331157	1.33392	protein_coding	11.642		Chd1	ENSMUSG00000023852	0.0404753	1.58536	protein_coding	20.3579		DOK3	ENSPANG00000005512	0.017982	2.5002	9.23866
Bloc1s6	ENSMUSG00000005804	0.0105232	1.81328	protein_coding	4.76821		Bcat1	ENSMUSG00000030268	0.0217354	1.37253	protein_coding	18.7651		Gpi1	ENSMUSG00000036427	0.000491253	1.39829	protein_coding	19.3142		DGUOK	ENSPANG00000006183	0.017982	1.66987	3.35624
Blzf1	ENSMUSG00000026577	0.000172922	1.33383	protein_coding	6.79528		Bckdha	ENSMUSG00000060376	0.00363728	1.69538	protein_coding	8.75369		Col4a6	ENSMUSG00000031273	0.0314742	1.54681	protein_coding	5.24449		KCNIP4	ENSPANG00000001124	0.044955	1.94944	14.3021
Bmf	ENSMUSG00000040093	0.000650003	3.18762	protein_coding	20.3066		Bckdk	ENSMUSG00000030802	0.0373694	1.40418	protein_coding	6.64074		Arhgef2	ENSMUSG00000028059	0.0404753	1.4978	protein_coding	0.981312		TMEM181	ENSPANG00000018078	0.023976	1.53667	16.1836
Bmp2k	ENSMUSG00000034663	0.00192286	1.54445	protein_coding	10.5062		Bcl2	ENSMUSG00000057329	0.000810082	1.85965	protein_coding	19.2353		Sms	ENSMUSG00000071708	0.0314742	1.30249	protein_coding	14.9505		HADH	ENSPANG00000009529	0.023976	1.37172	19.865
Bmp4	ENSMUSG00000021835	0.0105232	6.78129	protein_coding	13.4894		Bcl2l10	ENSMUSG00000032191	0.00363728	5.44733	protein_coding	15.6716		Guca1a	ENSMUSG00000023982	5.71e-05	1.65618	protein_coding	8.05531		ENSPANG00000033764	ENSPANG00000033764	0.010989	1.50228	18.8871
Bmp7	ENSMUSG00000008999	0.0419505	2.60187	protein_coding	18.5182		Bcl2l13	ENSMUSG00000009112	0.00096379	1.26367	protein_coding	16.0047		Jak2	ENSMUSG00000024789	0.0186912	1.56218	protein_coding	21.396		SLC19A2	ENSPANG00000006361	0.044955	1.58486	18.0681
Bmpr1a	ENSMUSG00000021796	0.0330299	1.82149	protein_coding	7.23775		Bcl2l2	ENSMUSG00000089682	0.00426121	1.40462	protein_coding	18.8021		Banf1	ENSMUSG00000024844	0.0142738	1.39605	protein_coding	2.08696		KCNQ5	ENSPANG00000019581	0.044955	7.93594	16.6524
Bms1	ENSMUSG00000030138	0.0201421	1.42673	protein_coding	7.88175		Bcl6	ENSMUSG00000022508	0.000106921	2.19103	protein_coding	15.1354		Rs1	ENSMUSG00000031293	0.000119889	1.66499	protein_coding	9.93741		LCN2	ENSPANG00000024869	0.00899101	5.19752	21.1559
Bnip1	ENSMUSG00000024191	0.0177383	1.65957	protein_coding	6.98804		Bcl7c	ENSMUSG00000030814	0.0373694	1.48846	protein_coding	10.5739		Zbtb33	ENSMUSG00000048047	0.0314742	2.34206	protein_coding	8.27663		XPR1	ENSPANG00000021906	0.017982	1.67192	16.2132
Bnip3	ENSMUSG00000078566	0.000172922	2.25806	protein_coding	19.3452		Bcl9	ENSMUSG00000038256	0.00678205	1.57404	protein_coding	17.8035		Trpc1	ENSMUSG00000032839	0.000491253	1.91124	protein_coding	8.28501		ANO5	ENSPANG00000009832	0.023976	4.02531	12.6542
Bora	ENSMUSG00000022070	0.00258847	2.61657	protein_coding	6.71923		Bcor	ENSMUSG00000040363	0.04851	1.89429	protein_coding	19.1175		Dst	ENSMUSG00000026131	0.024328	1.80702	protein_coding	11.6174		ARHGEF5	ENSPANG00000016463	0.023976	1.79278	2.23828
Borcs5	ENSMUSG00000042992	0.000205061	1.62383	protein_coding	17.2541		Bcorl1	ENSMUSG00000036959	0.00426121	2.60831	protein_coding	17.7613		Tmem42	ENSMUSG00000066233	0.0404753	1.60237	protein_coding	16.8391		RSRC1	ENSPANG00000013402	0.010989	1.69421	13.6839
Brat1	ENSMUSG00000000148	0.0137003	1.53128	protein_coding	5.78941		Bcr	ENSMUSG00000009681	0.00498366	1.58267	protein_coding	18.3725		Zrsr2	ENSMUSG00000031370	0.00612943	1.66197	protein_coding	8.18367		USF1	ENSPANG00000016141	0.044955	3.8377	3.69755
Brca1	ENSMUSG00000017146	0.0105232	1.566	protein_coding	4.88371		Bdh1	ENSMUSG00000046598	0.0426124	1.46563	protein_coding	14.8839		Rpgrip1	ENSMUSG00000057132	0.00612943	1.76694	protein_coding	22.0322		SLC17A8	ENSPANG00000004049	0.023976	3.35868	14.8469
Brca2	ENSMUSG00000041147	0.000339074	3.10659	protein_coding	7.30401		Bdh2	ENSMUSG00000028167	0.00581867	2.85608	protein_coding	16.9773		Terf2	ENSMUSG00000031921	0.0314742	1.25372	protein_coding	2.35185		MICAL2	ENSPANG00000013189	0.044955	6.41989	9.18345
Brd8	ENSMUSG00000003778	0.00701069	1.35313	protein_coding	7.56409		Bdnf	ENSMUSG00000048482	0.00309942	2.54012	protein_coding	2.97019		Tial1	ENSMUSG00000030846	0.0142738	1.48753	protein_coding	22.3092		HMGXB4	ENSPANG00000021766	0.00899101	1.4003	14.0785
Bri3bp	ENSMUSG00000037905	0.0228402	1.31555	protein_coding	19.3388		Bend3	ENSMUSG00000038214	0.00789151	2.44943	protein_coding	7.07644		Ttll3	ENSMUSG00000030276	0.0142738	2.01661	protein_coding	3.24589		FABP12	ENSPANG00000015930	0.044955	4.3407	9.3522
Brip1os	ENSMUSG00000085208	0.00089238	1.4583	antisense_RNA	22.905		Bend4	ENSMUSG00000092060	0.000569348	1.5353	protein_coding	15.7574		Ccl7	ENSMUSG00000035373	0.0108345	5.28286	protein_coding	6.62328		NTM	ENSPANG00000004917	0.010989	2.43252	21.3821
Brix1	ENSMUSG00000022247	0.00610604	1.76824	protein_coding	3.94		Best2	ENSMUSG00000052819	0.000679716	107.125	protein_coding	14.6609		Msi2	ENSMUSG00000069769	0.0108345	1.84138	protein_coding	10.6992		TEP1	ENSPANG00000024122	0.044955	2.31297	2.38822
Brk1	ENSMUSG00000033940	0.0105232	1.32926	protein_coding	17.5807		Best3	ENSMUSG00000020169	0.00426121	2.22254	protein_coding	16.5399		Recql5	ENSMUSG00000020752	0.00817408	1.5542	protein_coding	7.82392		DSCAM	ENSPANG00000006261	0.044955	2.11227	10.9707
Bsg	ENSMUSG00000023175	0.000999001	1.47453	protein_coding	20.4402		Bet1l	ENSMUSG00000025484	0.000810082	1.68983	protein_coding	6.99627		Ern1	ENSMUSG00000020715	0.0404753	2.09276	protein_coding	2.32031		EPHA4	ENSPANG00000022149	0.017982	2.7351	11.4422
Bsnd	ENSMUSG00000025418	0.0330299	2.10699	protein_coding	17.9544		Bex2	ENSMUSG00000042750	0.0142231	1.6792	protein_coding	17.4481		Cabp1	ENSMUSG00000029544	0.00456823	1.61007	protein_coding	18.1832		RAB41	ENSPANG00000007317	0.044955	4.40885	6.68983
Bspry	ENSMUSG00000028392	0.00024283	10.0358	protein_coding	21.1383		Bex3	ENSMUSG00000046432	0.04851	1.85655	protein_coding	16.8485		Srm	ENSMUSG00000006442	0.024328	1.37587	protein_coding	7.94696		LAMB1	ENSPANG00000025367	0.023976	2.38039	9.70234
Btbd1	ENSMUSG00000025103	0.0419505	1.45627	protein_coding	20.1382		Bhlhe40	ENSMUSG00000030103	0.00789151	1.68409	protein_coding	5.49797		Lipg	ENSMUSG00000053846	0.002997	1.56646	protein_coding	6.37292		GNAI1	ENSPANG00000018196	0.044955	2.7743	14.8625
Btbd10	ENSMUSG00000038187	0.000470794	1.87278	protein_coding	18.5268		Bicral	ENSMUSG00000036568	0.0189021	1.40704	protein_coding	19.9419		Cited2	ENSMUSG00000039910	0.00612943	1.62844	protein_coding	19.0796		ENKUR	ENSPANG00000023081	0.023976	1.90758	14.6935
Btbd3	ENSMUSG00000062098	0.0419505	1.53718	protein_coding	7.5223		Bin1	ENSMUSG00000024381	0.00309942	1.53489	protein_coding	19.2332		Socs4	ENSMUSG00000048379	0.024328	1.80447	protein_coding	6.55953		ENSPANG00000031639	ENSPANG00000031639	0.044955	2.08803	15.0159
Btbd8	ENSMUSG00000111375	8.62e-05	1.47294	protein_coding	6.61871		Bin3	ENSMUSG00000022089	0.0285955	1.91783	protein_coding	7.78958		Ikzf1	ENSMUSG00000018654	0.002997	1.69313	protein_coding	6.05554		LRRC38	ENSPANG00000012871	0.017982	2.32162	11.3116
Btd	ENSMUSG00000021900	0.0120154	1.75154	protein_coding	20.1681		Blm	ENSMUSG00000030528	0.000106921	2.36407	protein_coding	5.69343		Kifc2	ENSMUSG00000004187	0.0108345	1.69388	protein_coding	0.231287		ENSPANG00000032539	ENSPANG00000032539	0.044955	2.91105	15.6442
Btg1	ENSMUSG00000036478	0.000999001	1.31653	protein_coding	18.0934		Blnk	ENSMUSG00000061132	0.00135722	15.4941	protein_coding	17.3237		Net1	ENSMUSG00000021215	0.0314742	1.43182	protein_coding	16.1668		PPP1R12B	ENSPANG00000007497	0.044955	2.32183	12.8029
Btg2	ENSMUSG00000020423	6.63e-07	1.71454	protein_coding	6.38107		Bloc1s2	ENSMUSG00000057506	0.0285955	2.3008	protein_coding	4.05572		Pla2g2f	ENSMUSG00000028749	0.0404753	4.1326	protein_coding	13.4457		ENSPANG00000030845	ENSPANG00000030845	0.023976	3.55873	15.1848
Btg4	ENSMUSG00000032056	0.0177383	4.89144	protein_coding	9.36895		Blvrb	ENSMUSG00000040466	0.0426124	2.41405	protein_coding	17.6499		Ajuba	ENSMUSG00000022178	0.0142738	1.53461	protein_coding	3.65539		AMOTL2	ENSPANG00000011820	0.017982	3.48624	1.97606
Btla	ENSMUSG00000052013	0.000762146	11.6437	protein_coding	6.0855		Bmf	ENSMUSG00000040093	0.0189021	1.95132	protein_coding	18.9193		Gria4	ENSMUSG00000025892	0.0404753	1.71536	protein_coding	9.99009		ZDHHC7	ENSPANG00000007352	0.023976	1.53336	3.37078
Bves	ENSMUSG00000071317	0.0372494	1.49933	protein_coding	18.6064		Bmp15	ENSMUSG00000023279	0.00263658	2.5828	protein_coding	4.26917		Tlr6	ENSMUSG00000051498	0.024328	2.43303	protein_coding	6.72191		NSMCE2	ENSPANG00000010438	0.023976	1.82123	14.9477
Bzw2	ENSMUSG00000020547	0.000999001	1.56165	protein_coding	17.2666		Bmp2	ENSMUSG00000027358	0.04851	7.10147	protein_coding	17.1464		Tex9	ENSMUSG00000090626	0.0314742	8.3062	protein_coding	20.2974		DUSP6	ENSPANG00000011325	0.044955	4.2325	6.33341
C030014I23Rik	ENSMUSG00000060380	0.0228402	2.20548	lincRNA	18.1024		Bmp4	ENSMUSG00000021835	0.0285955	5.53599	protein_coding	15.6764		Clec5a	ENSMUSG00000029915	0.000119889	2.21341	protein_coding	21.3762		COQ10B	ENSPANG00000006879	0.023976	2.99853	14.2752
C030015A19Rik	ENSMUSG00000108181	0.0258642	2.60909	TEC	6.4526		Bmp7	ENSMUSG00000008999	3.24e-05	2.13745	protein_coding	16.0644		Mab21l1	ENSMUSG00000056947	0.001998	1.29893	protein_coding	19.7687		CTSS	ENSPANG00000021581	0.010989	2.42625	18.6785
C130036L24Rik	ENSMUSG00000073627	0.0471805	2.31801	processed_transcript	10.0242		Bmpr2	ENSMUSG00000067336	0.000397403	1.34272	protein_coding	17.9794		Col9a1	ENSMUSG00000026147	0.0142738	1.50254	protein_coding	8.39148		ENSPANG00000034317	ENSPANG00000034317	0.010989	1.80828	10.1655
C130080G10Rik	ENSMUSG00000092397	0.0471805	3.90544	antisense_RNA	16.1303		Bms1	ENSMUSG00000030138	0.000397403	1.51603	protein_coding	3.99124		Pidd1	ENSMUSG00000025507	0.000999001	1.53722	protein_coding	23.0885		ENSPANG00000032743	ENSPANG00000032743	0.044955	2.07253	15.2155
C1qbp	ENSMUSG00000018446	0.00920353	1.5717	protein_coding	6.37738		Bnc2	ENSMUSG00000028487	0.0373694	1.73655	protein_coding	20.2201		Insm1	ENSMUSG00000068154	0.0404753	1.37688	protein_coding	17.7766		ADNP2	ENSPANG00000011713	0.017982	1.47923	19.9958
C1qc	ENSMUSG00000036896	0.0471805	2.92623	protein_coding	17.1695		Bnip1	ENSMUSG00000024191	0.0327168	1.60504	protein_coding	6.58778		Map2k7	ENSMUSG00000002948	0.0186912	1.49019	protein_coding	20.9808		SFRP1	ENSPANG00000014224	0.023976	2.21677	13.1969
C1ql3	ENSMUSG00000049630	1.13e-05	1.5911	protein_coding	18.3448		Bnip3	ENSMUSG00000078566	0.00096379	1.87452	protein_coding	16.9208		Onecut1	ENSMUSG00000043013	0.0404753	4.36911	protein_coding	3.95675		BTG2	ENSPANG00000035215	0.00899101	3.74996	19.7328
C1qtnf12	ENSMUSG00000023571	0.0105232	1.76679	protein_coding	19.0588		Bop1	ENSMUSG00000022557	0.00498366	1.6251	protein_coding	5.94021		Nck1	ENSMUSG00000032475	0.0314742	1.55938	protein_coding	19.7514		ENSPANG00000021029	ENSPANG00000021029	0.023976	1.9749	11.7504
C230024C17Rik	ENSMUSG00000100334	0.000122444	5.05598	lincRNA	4.80267		Bora	ENSMUSG00000022070	0.00678205	2.56101	protein_coding	9.72858		Rgs20	ENSMUSG00000002459	0.000245721	1.93462	protein_coding	7.29638		PCNT	ENSPANG00000008159	0.023976	1.60071	8.68346
C230037L18Rik	ENSMUSG00000084915	0.00192286	3.60903	antisense_RNA	2.75392		Borcs5	ENSMUSG00000042992	3.97e-05	1.48258	protein_coding	16.0581		Armt1	ENSMUSG00000061759	0.0314742	2.06434	protein_coding	15.3201		GRK3	ENSPANG00000011721	0.017982	2.97763	13.6817
C230096K16Rik	ENSMUSG00000106205	0.0292483	3.28836	TEC	7.66547		Borcs7	ENSMUSG00000062376	0.00160644	1.75814	protein_coding	9.01005		Erc1	ENSMUSG00000030172	0.0186912	1.36862	protein_coding	7.93627		SESTD1	ENSPANG00000020529	0.010989	1.8001	16.3169
C2cd2	ENSMUSG00000045975	0.0080382	1.411	protein_coding	18.3371		Bpgm	ENSMUSG00000038871	0.0249516	1.43833	protein_coding	17.8188		Pcdh15	ENSMUSG00000052613	0.000999001	4.38561	protein_coding	12.5859		MCL1	ENSPANG00000016574	0.010989	1.56963	1.25927
C2cd2l	ENSMUSG00000032120	3.5e-05	2.16691	protein_coding	17.9269		Brca1	ENSMUSG00000017146	0.000228762	2.10516	protein_coding	2.68146		Tmprss15	ENSMUSG00000022857	0.0186912	5.04958	protein_coding	15.2743		OSCP1	ENSPANG00000009801	0.023976	1.65005	3.865
C2cd6b	ENSMUSG00000047383	0.0105232	3.81843	lincRNA	7.98274		Brca2	ENSMUSG00000041147	0.00114469	3.28177	protein_coding	6.75877		Kcns1	ENSMUSG00000040164	0.0186912	4.40535	protein_coding	3.97569		UTP14A	ENSPANG00000010948	0.044955	1.574	6.41596
C330024D21Rik	ENSMUSG00000107385	0.0471805	3.57668	processed_transcript	23.7416		Brd1	ENSMUSG00000022387	0.00916689	1.36374	protein_coding	10.1171		Med22	ENSMUSG00000015776	0.0186912	1.26987	protein_coding	23.2128		SLC2A3	ENSPANG00000004279	0.017982	1.91825	8.36386
C330027C09Rik	ENSMUSG00000033031	0.00610604	5.17052	protein_coding	6.63858		Brd7	ENSMUSG00000031660	0.000810082	1.34484	protein_coding	5.94319		Mpp6	ENSMUSG00000038388	0.0186912	1.4298	protein_coding	16.5105		MYL12A	ENSPANG00000014852	0.044955	1.73779	20.3775
C430019N01Rik	ENSMUSG00000105801	0.00223254	6.14403	TEC	5.68787		Brd8	ENSMUSG00000003778	0.00916689	1.29727	protein_coding	6.90066		Kcnd1	ENSMUSG00000009731	0.0404753	1.64469	protein_coding	6.97995		ICA1	ENSPANG00000012997	0.023976	1.98395	18.1182
C430042M11Rik	ENSMUSG00000097254	0.000999001	2.4115	lincRNA	19.0935		Brd9	ENSMUSG00000057649	0.00916689	1.67558	protein_coding	6.61859		Zic4	ENSMUSG00000036972	0.0142738	3.32337	protein_coding	8.15649		CHRNA6	ENSPANG00000008755	0.023976	2.81653	12.8227
C530005A16Rik	ENSMUSG00000085408	0.00299694	2.09823	processed_transcript	1.17801		Bri3bp	ENSMUSG00000037905	0.00309942	1.53728	protein_coding	17.2087		Ifi202b	ENSMUSG00000026535	0.0314742	1.59955	protein_coding	6.17639		SNX10	ENSPANG00000006089	0.023976	1.73835	15.0752
C530008M17Rik	ENSMUSG00000036377	0.0419505	1.62592	protein_coding	18.9657		Brinp1	ENSMUSG00000028351	0.0164104	1.5011	protein_coding	18.3086		Epm2a	ENSMUSG00000055493	0.0186912	1.94534	protein_coding	13.5609		GPR137C	ENSPANG00000016043	0.023976	3.12453	17.9194
C77080	ENSMUSG00000050390	0.0258642	2.25135	protein_coding	18.8807		Brix1	ENSMUSG00000022247	0.000331157	1.58151	protein_coding	5.29245		Serpina3a	ENSMUSG00000041536	0.0404753	2.02585	protein_coding	16.4021		NALCN	ENSPANG00000004282	0.044955	1.78004	16.616
C78859	ENSMUSG00000110710	0.0419505	2.54606	lincRNA	8.93431		Brms1	ENSMUSG00000080268	0.00263658	1.608	protein_coding	9.70904		Snai3	ENSMUSG00000006587	0.0142738	1.81369	protein_coding	10.7707		SLC6A15	ENSPANG00000011238	0.017982	2.67835	13.5474
C87436	ENSMUSG00000046679	0.0471805	1.34105	protein_coding	4.97052		Brox	ENSMUSG00000046836	0.0327168	1.41579	protein_coding	8.83731		Cd209c	ENSMUSG00000040165	0.00817408	1.60935	protein_coding	6.68451		MITF	ENSPANG00000011565	0.023976	3.24451	11.4856
Cabp2	ENSMUSG00000024857	0.0201421	2.13516	protein_coding	18.8766		Brsk2	ENSMUSG00000053046	0.04851	1.38737	protein_coding	17.1761		Ly6c1	ENSMUSG00000079018	0.0314742	1.26579	protein_coding	12.4177		SRRD	ENSPANG00000016396	0.044955	2.07664	16.3935
Cabp4	ENSMUSG00000024842	0.0258642	1.79516	protein_coding	20.8494		Bsg	ENSMUSG00000023175	0.00678205	1.45953	protein_coding	18.8477		Evx2	ENSMUSG00000001815	0.0142738	1.42619	protein_coding	10.1848		NIT2	ENSPANG00000021638	0.023976	1.78529	3.96432
Cabp5	ENSMUSG00000005649	1.53e-06	1.58423	protein_coding	18.7229		Bst2	ENSMUSG00000046718	0.0142231	4.71347	protein_coding	14.7528		Hoxa9	ENSMUSG00000038227	0.0404753	2.11696	protein_coding	23.3632		KLHL23	ENSPANG00000034453	0.023976	2.73134	17.5824
Cacfd1	ENSMUSG00000015488	0.0471805	1.34885	protein_coding	6.08293		Btaf1	ENSMUSG00000040565	0.04851	1.72178	protein_coding	3.26697		Cntnap1	ENSMUSG00000017167	0.0186912	7.41464	protein_coding	14.4576		RGS7	ENSPANG00000009367	0.023976	1.81793	15.3073
Cachd1	ENSMUSG00000028532	0.00299694	1.52619	protein_coding	18.1595		Btbd1	ENSMUSG00000025103	0.0123066	1.37579	protein_coding	20.0741		Sytl2	ENSMUSG00000030616	0.000999001	1.49986	protein_coding	23.3094		DUSP1	ENSPANG00000012363	0.044955	3.92956	1.27444
Cacna1e	ENSMUSG00000004110	0.0228402	1.53448	protein_coding	4.62344		Btbd10	ENSMUSG00000038187	1.97e-06	1.5984	protein_coding	17.8683		Nat8f3	ENSMUSG00000051262	0.0142738	1.46182	protein_coding	12.4311		OSBPL6	ENSPANG00000016378	0.023976	1.78186	12.1048
Cacna1g	ENSMUSG00000020866	0.0105232	1.66573	protein_coding	20.907		Btbd8	ENSMUSG00000111375	0.000331157	1.35418	protein_coding	4.2676		H2afy3	ENSMUSG00000101167	0.0186912	1.32001	processed_pseudogene	12.1709		ENSPANG00000029774	ENSPANG00000029774	0.00899101	2.47914	10.6018
Cacna1i	ENSMUSG00000022416	0.00024283	1.76513	protein_coding	18.9839		Btbd9	ENSMUSG00000062202	0.0142231	1.39857	protein_coding	16.0377		Myo1f	ENSMUSG00000024300	0.0186912	1.39	protein_coding	9.15417		SLC33A1	ENSPANG00000015696	0.023976	1.82953	15.7838
Cacna2d3	ENSMUSG00000021991	0.0228402	1.44917	protein_coding	7.0054		Btg2	ENSMUSG00000020423	0.00263658	1.85077	protein_coding	3.9112		Zfy1	ENSMUSG00000053211	0.024328	1.83511	protein_coding	8.13844		PHACTR1	ENSPANG00000024975	0.044955	1.55805	4.68924
Cacna2d4	ENSMUSG00000041460	2.91e-05	1.40343	protein_coding	20.6829		Bud13	ENSMUSG00000032077	0.04851	1.38325	protein_coding	6.84979		Tbc1d8b	ENSMUSG00000042473	0.0142738	18.8486	protein_coding	18.0988		CLIC4	ENSPANG00000023168	0.023976	2.70276	20.6279
Cacnb3	ENSMUSG00000003352	0.00400062	1.87587	protein_coding	18.9774		Bves	ENSMUSG00000071317	0.00426121	1.65021	protein_coding	18.8972		Slc5a4a	ENSMUSG00000020229	0.0142738	1.50322	protein_coding	13.6657		ARL8B	ENSPANG00000009815	0.023976	2.18042	13.9126
Cacng2	ENSMUSG00000019146	0.0419505	1.68433	protein_coding	18.1898		Bysl	ENSMUSG00000023988	0.00789151	1.43575	protein_coding	5.02256		Ikzf2	ENSMUSG00000025997	0.0186912	4.07102	protein_coding	10.7536		DCAF12	ENSPANG00000025306	0.044955	1.87388	1.6792
Cacng4	ENSMUSG00000020723	0.0120154	1.69647	protein_coding	19.8551		Bzw2	ENSMUSG00000020547	0.0106304	1.58673	protein_coding	16.7385		Spry2	ENSMUSG00000022114	0.024328	1.82587	protein_coding	16.9004		FRG1	ENSPANG00000031530	0.00899101	1.6804	17.651
Cacng7	ENSMUSG00000069806	0.0120154	1.71601	protein_coding	19.8792		C130036L24Rik	ENSMUSG00000073627	0.04851	2.14701	processed_transcript	6.24026		Stx1b	ENSMUSG00000030806	0.024328	6.23531	protein_coding	7.04795		WEE1	ENSPANG00000025792	0.044955	5.24143	20.6879
Cadm1	ENSMUSG00000032076	0.00531073	1.27019	protein_coding	7.40257		C130080G10Rik	ENSMUSG00000092397	0.000331157	6.85802	antisense_RNA	16.4897		Agrp	ENSMUSG00000005705	0.00817408	4.32119	protein_coding	0.899826		PGAP1	ENSPANG00000004620	0.044955	3.79772	17.0467
Cadps	ENSMUSG00000054423	0.000205061	1.4238	protein_coding	22.1754		C1qbp	ENSMUSG00000018446	0.00916689	1.58414	protein_coding	8.12612		Col19a1	ENSMUSG00000026141	0.000491253	2.35129	protein_coding	7.19865		STXBP5L	ENSPANG00000005242	0.023976	2.54938	16.6466
Cadps2	ENSMUSG00000017978	0.000145613	2.08947	protein_coding	20.5256		C1qc	ENSMUSG00000036896	0.00789151	3.08033	protein_coding	15.6254		Slc26a5	ENSMUSG00000029015	0.0404753	2.52683	protein_coding	13.7125		ETV5	ENSPANG00000008474	0.00899101	2.71272	3.63087
Calb2	ENSMUSG00000003657	0.0201421	2.07093	protein_coding	18.8876		C1ql3	ENSMUSG00000049630	0.00498366	1.69763	protein_coding	17.4067		Vmn1r56	ENSMUSG00000091874	0.00817408	4.36691	protein_coding	5.49277		OCIAD2	ENSPANG00000012558	0.044955	1.95246	19.7784
Calcrl	ENSMUSG00000059588	0.0155999	2.74283	protein_coding	11.8839		C230024C17Rik	ENSMUSG00000100334	0.0142231	3.24653	lincRNA	4.50195		Nat1	ENSMUSG00000025588	0.0142738	2.29489	protein_coding	1.97998		ENSPANG00000019860	ENSPANG00000019860	0.00899101	4.00446	15.4431
Calr	ENSMUSG00000003814	2.31e-06	2.51025	protein_coding	20.3379		C230057M02Rik	ENSMUSG00000110523	0.0426124	5.78564	lincRNA	13.5447		Etv2	ENSMUSG00000006311	0.0404753	1.65188	protein_coding	11.3216		NCOA5	ENSPANG00000007531	0.044955	3.05565	4.67177
Calr3	ENSMUSG00000019732	0.0137003	1.73581	protein_coding	4.0734		C2cd2	ENSMUSG00000045975	0.0106304	1.33216	protein_coding	19.7667		Cabp5	ENSMUSG00000005649	0.000999001	1.63698	protein_coding	19.6632		ENSPANG00000031243	ENSPANG00000031243	0.023976	2.78406	13.5676
Camk1d	ENSMUSG00000039145	7.22e-05	1.39422	protein_coding	14.6651		C2cd2l	ENSMUSG00000032120	0.000569348	1.75079	protein_coding	16.9584		Efna5	ENSMUSG00000048915	0.00456823	6.21838	protein_coding	22.0173		PANK3	ENSPANG00000007635	0.023976	2.7806	16.1853
Camk1g	ENSMUSG00000016179	0.0330299	2.03681	protein_coding	5.67132		C2cd4c	ENSMUSG00000045912	0.0327168	2.19135	protein_coding	0.504522		Thbs1	ENSMUSG00000040152	0.00068817	1.91033	protein_coding	18.6355		ENSPANG00000034195	ENSPANG00000034195	0.044955	1.86533	15.7903
Camk2n1	ENSMUSG00000046447	0.00701069	1.4907	protein_coding	18.709		C330007P06Rik	ENSMUSG00000006423	0.04851	1.53558	protein_coding	1.04488		Gsr	ENSMUSG00000031584	0.00612943	1.49083	protein_coding	21.7184		ENSPANG00000030151	ENSPANG00000030151	0.023976	4.80571	13.0743
Camkk2	ENSMUSG00000029471	0.000287148	1.30785	protein_coding	19.177		C330011M18Rik	ENSMUSG00000056753	0.00678205	2.5815	antisense_RNA	12.0718		Ldlr	ENSMUSG00000032193	0.000999001	1.59894	protein_coding	4.50051		MRPS23	ENSPANG00000022309	0.017982	1.79642	7.29245
Camsap1	ENSMUSG00000026933	0.0471805	1.4173	protein_coding	16.3232		C330018D20Rik	ENSMUSG00000024592	0.0285955	1.86999	protein_coding	5.35778		Ppp2cb	ENSMUSG00000009630	0.0314742	2.72686	protein_coding	14.9586		ZNF671	ENSPANG00000017029	0.044955	1.3916	2.51425
Camsap2	ENSMUSG00000041570	0.000650003	1.25197	protein_coding	19.5077		C330027C09Rik	ENSMUSG00000033031	0.000679716	5.05644	protein_coding	6.66254		Bace1	ENSMUSG00000032086	0.000999001	1.35033	protein_coding	23.8742		SPRY2	ENSPANG00000024849	0.044955	1.50178	3.50392
Camsap3	ENSMUSG00000044433	0.0228402	1.58513	protein_coding	16.8488		C430019N01Rik	ENSMUSG00000105801	0.0123066	3.71085	TEC	4.46407		Clstn1	ENSMUSG00000039953	0.001998	1.37684	protein_coding	23.2385		UTP4	ENSPANG00000000455	0.044955	1.44909	5.80149
Cand2	ENSMUSG00000030319	0.0258642	1.60018	protein_coding	8.50994		C4bp-ps1	ENSMUSG00000100257	0.00789151	3.15883	unprocessed_pseudogene	16.8702		Rab24	ENSMUSG00000034789	0.000999001	1.39582	protein_coding	1.17498		ENSPANG00000018768	ENSPANG00000018768	0.044955	2.23361	5.01915
Canx	ENSMUSG00000020368	0.0177383	1.42584	protein_coding	22.7336		C530005A16Rik	ENSMUSG00000085408	0.0285955	3.46945	processed_transcript	22.6552		Anp32a	ENSMUSG00000032249	0.002997	1.34913	protein_coding	19.0181		ENSPANG00000036172	ENSPANG00000036172	0.044955	2.34775	12.6586
Cap2	ENSMUSG00000021373	0.000470794	1.62212	protein_coding	19.9804		C77080	ENSMUSG00000050390	0.0426124	2.07602	protein_coding	17.5325		Pfdn2	ENSMUSG00000006412	0.0314742	1.26045	protein_coding	2.2301		PEX5L	ENSPANG00000011898	0.023976	3.99356	10.3946
Capns1	ENSMUSG00000001794	0.0201421	1.76316	protein_coding	18.3738		C78859	ENSMUSG00000110710	0.000569348	1.93309	lincRNA	5.05812		Mrps34	ENSMUSG00000038880	0.00456823	1.35529	protein_coding	1.61878		EPHA5	ENSPANG00000026369	0.044955	3.10966	15.5188
Capns2	ENSMUSG00000078144	0.0258642	4.04554	protein_coding	18.0586		C87436	ENSMUSG00000046679	0.0123066	1.32699	protein_coding	6.07802		Add2	ENSMUSG00000030000	0.0108345	1.71943	protein_coding	12.8372		DNAJC18	ENSPANG00000008878	0.023976	2.06129	16.0482
Caprin1	ENSMUSG00000027184	2e-05	1.30948	protein_coding	19.2964		C920021L13Rik	ENSMUSG00000080727	0.0327168	4.67208	antisense_RNA	15.3005		Unc50	ENSMUSG00000026111	0.0186912	1.38587	protein_coding	2.09592		POC1B	ENSPANG00000015875	0.010989	3.88778	17.8742
Caprin2	ENSMUSG00000030309	0.0372494	2.45148	protein_coding	6.60466		Cables1	ENSMUSG00000040957	0.00363728	2.30871	protein_coding	10.9744		Stc1	ENSMUSG00000014813	0.0314742	1.79341	protein_coding	9.70247		EGLN3	ENSPANG00000021780	0.003996	3.96224	10.957
Car10	ENSMUSG00000056158	2.84e-06	1.31101	protein_coding	18.7855		Cabp5	ENSMUSG00000005649	4.9e-07	1.5947	protein_coding	18.1173		Eif2ak2	ENSMUSG00000024079	0.024328	2.99226	protein_coding	6.93348		SS18	ENSPANG00000008559	0.023976	1.4703	22.6399
Car12	ENSMUSG00000032373	0.00400062	13.4071	protein_coding	15.7122		Cabp7	ENSMUSG00000009075	0.0373694	5.62722	protein_coding	15.1355		Aqp3	ENSMUSG00000028435	0.0404753	1.36719	protein_coding	5.20483		MAP2K4	ENSPANG00000023748	0.044955	1.7747	16.6771
Car14	ENSMUSG00000038526	5.04e-05	1.95746	protein_coding	13.8092		Cabyr	ENSMUSG00000024430	0.00135722	3.45956	protein_coding	13.4018		Hivep2	ENSMUSG00000015501	0.0108345	1.3935	protein_coding	15.2126		SNRPA1	ENSPANG00000020921	0.010989	2.20748	17.1773
Car2	ENSMUSG00000027562	0.00258847	1.52419	protein_coding	19.2563		Cacfd1	ENSMUSG00000015488	0.00916689	1.29944	protein_coding	7.89527		Bsn	ENSMUSG00000032589	0.0404753	3.83186	protein_coding	1.14737		ENSPANG00000024543	ENSPANG00000024543	0.023976	2.41611	13.6094
Car4	ENSMUSG00000000805	0.00024283	7.78427	protein_coding	3.73484		Cachd1	ENSMUSG00000028532	0.00189816	1.70123	protein_coding	17.8672		Zfand6	ENSMUSG00000030629	0.0142738	1.4198	protein_coding	20.9777		FGF12	ENSPANG00000004654	0.010989	1.70791	12.2996
Car5b	ENSMUSG00000031373	0.0292483	1.57313	protein_coding	18.8384		Cacna1g	ENSMUSG00000020866	0.00678205	1.66714	protein_coding	19.7808		Cntf	ENSMUSG00000079415	0.00068817	1.30966	protein_coding	1.55676		CIT	ENSPANG00000019740	0.017982	2.08923	1.24755
Car8	ENSMUSG00000041261	0.00024283	1.97241	protein_coding	8.39788		Cacna1i	ENSMUSG00000022416	0.00160644	1.73207	protein_coding	18.3745		Inhba	ENSMUSG00000041324	0.002997	1.51138	protein_coding	6.29714		RAD51C	ENSPANG00000022251	0.010989	2.29528	12.1095
Carf	ENSMUSG00000026017	0.0080382	1.8635	protein_coding	7.54096		Cacna2d4	ENSMUSG00000041460	0.0123066	1.36767	protein_coding	21.3307		Akr1c20	ENSMUSG00000054757	0.00817408	3.046	protein_coding	16.8698		ALG2	ENSPANG00000025671	0.044955	1.54079	6.79259
Carmil1	ENSMUSG00000021338	0.0155999	1.35382	protein_coding	8.55386		Cacnb2	ENSMUSG00000057914	0.0249516	1.37526	protein_coding	10.5808		Cdx2	ENSMUSG00000029646	0.0314742	12.8827	protein_coding	8.16029		ENSPANG00000032906	ENSPANG00000032906	0.044955	2.10899	14.8613
Cars	ENSMUSG00000010755	0.0080382	1.38846	protein_coding	6.6612		Cad	ENSMUSG00000013629	0.000331157	1.53776	protein_coding	5.68692		Zfp329	ENSMUSG00000057894	0.000119889	1.31515	protein_coding	22.3922		GGH	ENSPANG00000000687	0.017982	2.39412	12.7718
Caskin1	ENSMUSG00000033597	0.0258642	1.84014	protein_coding	18.6574		Cadm3	ENSMUSG00000005338	0.0189021	1.45594	protein_coding	19.684		Mgat4d	ENSMUSG00000035057	0.00612943	1.42925	protein_coding	1.62155		DDAH1	ENSPANG00000022727	0.044955	1.4872	18.7956
Caskin2	ENSMUSG00000034471	0.0372494	1.52355	protein_coding	20.382		Cadm4	ENSMUSG00000054793	0.00581867	1.93542	protein_coding	17.3242		Cd3e	ENSMUSG00000032093	0.024328	4.50278	protein_coding	10.649		POLH	ENSPANG00000016473	0.044955	2.12662	18.7375
Casp2	ENSMUSG00000029863	0.00192286	1.78533	protein_coding	6.13269		Cadps	ENSMUSG00000054423	0.00581867	1.31857	protein_coding	21.3512		Aff2	ENSMUSG00000031189	0.0186912	1.53224	protein_coding	10.7163		TADA2A	ENSPANG00000022118	0.010989	1.55742	11.4304
Casp7	ENSMUSG00000025076	2e-05	1.85725	protein_coding	4.9538		Cadps2	ENSMUSG00000017978	6.21e-07	1.92018	protein_coding	18.7893		Uhmk1	ENSMUSG00000026667	0.0314742	1.50997	protein_coding	11.8677		OAF	ENSPANG00000020665	0.017982	2.57807	2.1165
Casz1	ENSMUSG00000028977	5.36e-07	2.15934	protein_coding	18.2466		Calb2	ENSMUSG00000003657	0.0426124	1.78666	protein_coding	19.5754		Plau	ENSMUSG00000021822	0.00456823	1.56097	protein_coding	14.5699		PCNX2	ENSPANG00000016860	0.023976	1.73634	13.8278
Cat	ENSMUSG00000027187	0.0471805	1.686	protein_coding	15.1499		Calcrl	ENSMUSG00000059588	0.00363728	2.43096	protein_coding	14.5149		Pla2g6	ENSMUSG00000042632	0.0314742	1.83396	protein_coding	21.7206		RORA	ENSPANG00000017172	0.044955	3.00381	17.1782
Catip	ENSMUSG00000073650	0.0120154	11.1148	protein_coding	9.46896		Calm1	ENSMUSG00000001175	0.0249516	1.45992	protein_coding	17.6877		Matn3	ENSMUSG00000020583	0.024328	1.94594	protein_coding	21.6804		ENSPANG00000030407	ENSPANG00000030407	0.044955	1.93439	13.0267
Catsper4	ENSMUSG00000048003	0.00461258	2.14791	protein_coding	8.75711		Calml4	ENSMUSG00000032246	0.000397403	21.6544	protein_coding	16.4876		Asb11	ENSMUSG00000031382	0.024328	1.36051	protein_coding	3.1492		PLCB1	ENSPANG00000004887	0.023976	2.06469	15.5882
Catsperg1	ENSMUSG00000049676	0.0419505	3.40854	protein_coding	8.27337		Caln1	ENSMUSG00000060371	0.0106304	1.54059	protein_coding	18.3348		Itgb1bp1	ENSMUSG00000062352	0.0314742	1.29536	protein_coding	22.4903		FUBP3	ENSPANG00000025968	0.044955	1.28644	22.151
Cav1	ENSMUSG00000007655	0.0471805	1.5823	protein_coding	11.8953		Camk1	ENSMUSG00000030272	0.0285955	1.53651	protein_coding	22.5413		Clstn2	ENSMUSG00000032452	0.0404753	1.35119	protein_coding	11.2522		SGMS1	ENSPANG00000021979	0.023976	1.65023	21.3694
Cavin1	ENSMUSG00000004044	0.00701069	1.95801	protein_coding	20.2977		Camk1d	ENSMUSG00000039145	3.04e-07	1.95128	protein_coding	15.1017		Ppef2	ENSMUSG00000029410	0.000348515	1.49946	protein_coding	21.1138		RBSN	ENSPANG00000016555	0.044955	1.41027	23.1269
Cavin2	ENSMUSG00000045954	0.000999001	2.56497	protein_coding	15.318		Camk1g	ENSMUSG00000016179	0.0373694	1.75282	protein_coding	5.36444		Kcna2	ENSMUSG00000040724	0.00456823	2.05393	protein_coding	12.2352		PITPNC1	ENSPANG00000020517	0.023976	4.15903	19.6512
Cbfa2t3	ENSMUSG00000006362	0.0177383	1.92071	protein_coding	17.4613		Camk2n1	ENSMUSG00000046447	0.04851	1.38697	protein_coding	18.7071		H2-Ob	ENSMUSG00000041538	0.0142738	1.69524	protein_coding	8.26383		PCCA	ENSPANG00000000781	0.023976	1.52927	19.1153
Cbfb	ENSMUSG00000031885	0.00610604	1.72636	protein_coding	18.1797		Camsap2	ENSMUSG00000041570	0.000476079	1.36812	protein_coding	17.9571		Avpr1b	ENSMUSG00000026432	0.00456823	3.54357	protein_coding	7.25511		ENSPANG00000017000	ENSPANG00000017000	0.003996	1.80459	23.0439
Cbln1	ENSMUSG00000031654	0.0120154	2.13808	protein_coding	19.906		Cand2	ENSMUSG00000030319	0.0164104	1.63097	protein_coding	7.37859		Gnb5	ENSMUSG00000032192	0.002997	1.27635	protein_coding	18.1565		ENSPANG00000020431	ENSPANG00000020431	0.023976	1.66482	14.2017
Cbr3	ENSMUSG00000022947	0.0201421	2.74894	protein_coding	0.766891		Cap2	ENSMUSG00000021373	0.00189816	1.48483	protein_coding	20.8102		Cyp2a5	ENSMUSG00000005547	0.000245721	2.95243	protein_coding	9.42916		ZNF331	ENSPANG00000008083	0.044955	1.61009	20.3506
Cbx3	ENSMUSG00000029836	0.000145613	1.41714	protein_coding	16.2222		Capn10	ENSMUSG00000026270	0.000156938	1.41553	protein_coding	6.85347		Sprr2h	ENSMUSG00000046259	0.00817408	1.67948	protein_coding	12.3119		WDR66	ENSPANG00000010983	0.017982	2.17796	23.1741
Cbx6	ENSMUSG00000089715	0.00531073	1.41233	protein_coding	18.5921		Capn6	ENSMUSG00000067276	0.000569348	9.43332	protein_coding	17.717		Gzmk	ENSMUSG00000042385	0.024328	1.73099	protein_coding	8.55048		NUAK1	ENSPANG00000019452	0.010989	2.23886	11.2188
Cbx8	ENSMUSG00000025578	0.00461258	1.83334	protein_coding	17.7198		Capns1	ENSMUSG00000001794	0.00789151	1.82267	protein_coding	18.5874		A030005K14Rik	ENSMUSG00000104423	0.00817408	2.15331	protein_coding	15.4688		ENSPANG00000012946	ENSPANG00000012946	0.023976	1.4712	1.76089
Cc2d1b	ENSMUSG00000028582	0.00223254	1.63958	protein_coding	7.4133		Caprin2	ENSMUSG00000030309	0.00916689	2.52254	protein_coding	6.05487		Tnfrsf18	ENSMUSG00000041954	0.00817408	2.19261	protein_coding	8.65597		CLPTM1L	ENSPANG00000007000	0.017982	2.12665	6.21891
Ccdc103	ENSMUSG00000020930	0.00610604	2.24435	protein_coding	7.10389		Car10	ENSMUSG00000056158	4.82e-06	1.46745	protein_coding	18.8138		Neurog3	ENSMUSG00000044312	0.0186912	2.05652	protein_coding	6.28191		FBXO34	ENSPANG00000014185	0.000999001	1.48493	17.3774
Ccdc113	ENSMUSG00000036598	0.00258847	1.66795	protein_coding	7.02057		Car12	ENSMUSG00000032373	2.15e-05	10.7949	protein_coding	16.7832		Sf1	ENSMUSG00000024949	0.0142738	1.44043	protein_coding	22.1277		IDI1	ENSPANG00000023545	0.017982	2.57121	14.7656
Ccdc117	ENSMUSG00000020482	3.48e-07	1.93481	protein_coding	18.2271		Car14	ENSMUSG00000038526	8.91e-08	1.99999	protein_coding	14.1814		G6pd2	ENSMUSG00000089992	0.0404753	8.03051	protein_coding	21.6046		MEAF6	ENSPANG00000023016	0.003996	1.25206	18.2843
Ccdc13	ENSMUSG00000079235	0.0471805	4.80425	protein_coding	11.8807		Car2	ENSMUSG00000027562	0.00363728	1.53932	protein_coding	19.4265		Ntrk3	ENSMUSG00000059146	0.0142738	1.64375	protein_coding	8.23717		ENSPANG00000012560	ENSPANG00000012560	0.044955	1.33478	14.1289
Ccdc136	ENSMUSG00000029769	0.000999001	1.57778	protein_coding	17.6475		Car3	ENSMUSG00000027559	0.0373694	2.10924	protein_coding	0.683785		Sftpa1	ENSMUSG00000021789	0.0142738	2.30502	protein_coding	18.1863		SMG8	ENSPANG00000022259	0.044955	1.31895	3.6156
Ccdc14	ENSMUSG00000022833	0.000287148	1.55784	protein_coding	5.76269		Car7	ENSMUSG00000031883	0.0142231	1.73717	protein_coding	21.5674		Gja3	ENSMUSG00000048582	0.000491253	1.55856	protein_coding	23.3257		C5orf15	ENSPANG00000006159	0.044955	1.49145	15.8262
Ccdc142os	ENSMUSG00000087578	0.0105232	1.79701	antisense_RNA	7.80827		Car8	ENSMUSG00000041261	0.00223902	1.66689	protein_coding	8.27183		Nkx2-1	ENSMUSG00000001496	0.0404753	1.72841	protein_coding	14.4855		GLRB	ENSPANG00000019813	0.00899101	2.65078	12.2635
Ccdc148	ENSMUSG00000036641	0.00531073	1.99648	protein_coding	8.71432		Carf	ENSMUSG00000026017	0.00189816	1.74569	protein_coding	6.75932		Olfr544	ENSMUSG00000043925	0.00817408	1.84192	protein_coding	5.27816		DUSP26	ENSPANG00000021947	0.023976	3.8129	4.50349
Ccdc15	ENSMUSG00000034303	0.0372494	1.63443	protein_coding	6.23886		Carhsp1	ENSMUSG00000008393	0.0217354	1.65401	protein_coding	17.0009		Vmn1r239-ps	ENSMUSG00000067262	0.00817408	1.82025	processed_pseudogene	19.0726		ENSPANG00000010337	ENSPANG00000010337	0.023976	1.80243	21.5511
Ccdc155	ENSMUSG00000038292	0.00346502	2.3917	protein_coding	6.40974		Carmil1	ENSMUSG00000021338	0.00498366	1.45183	protein_coding	6.60105		Vmn1r44	ENSMUSG00000068234	0.0186912	1.48865	protein_coding	4.49604		JAG1	ENSPANG00000004885	0.010989	1.75235	3.80388
Ccdc162	ENSMUSG00000075225	0.00346502	3.06681	protein_coding	7.96762		Carmil3	ENSMUSG00000022211	0.0123066	1.73745	protein_coding	0.68043		Vmn1r25	ENSMUSG00000094206	0.0314742	3.1103	protein_coding	14.0421		GPT2	ENSPANG00000007620	0.044955	1.46024	4.82148
Ccdc17	ENSMUSG00000034035	0.0105232	2.21492	protein_coding	9.10188		Carmn	ENSMUSG00000097324	0.0217354	2.48246	lincRNA	3.89935		Tas2r105	ENSMUSG00000051153	0.0186912	2.4765	protein_coding	10.9352		MINDY2	ENSPANG00000017217	0.023976	2.23543	15.1335
Ccdc173	ENSMUSG00000070883	0.0177383	1.78482	protein_coding	19.0521		Cars2	ENSMUSG00000056228	0.00309942	1.47906	protein_coding	7.64474		Ifna4	ENSMUSG00000070904	0.0314742	4.2481	protein_coding	8.37064		MRRF	ENSPANG00000025844	0.044955	1.31933	18.4095
Ccdc180	ENSMUSG00000035539	0.0292483	2.0762	protein_coding	7.28513		Cask	ENSMUSG00000031012	0.00223902	1.29182	protein_coding	18.1576		Magea7-ps	ENSMUSG00000083333	0.024328	1.5019	unprocessed_pseudogene	12.4937		SNX18	ENSPANG00000013387	0.003996	3.55361	17.8203
Ccdc187	ENSMUSG00000048038	0.00089238	4.40042	protein_coding	7.55797		Casp2	ENSMUSG00000029863	0.00160644	1.64353	protein_coding	5.22915		Fignl1	ENSMUSG00000035455	0.0186912	1.52523	protein_coding	10.7456		TMEM248	ENSPANG00000018836	0.010989	1.72217	22.8338
Ccdc189	ENSMUSG00000057176	0.0471805	1.93153	protein_coding	9.68724		Casp7	ENSMUSG00000025076	2.15e-05	1.75458	protein_coding	3.73023		Ephx1	ENSMUSG00000038776	0.0142738	1.42412	protein_coding	10.2547		TLE4	ENSPANG00000024903	0.023976	1.34832	19.9757
Ccdc28a	ENSMUSG00000059554	0.0228402	1.68125	protein_coding	6.41131		Casq2	ENSMUSG00000027861	0.0123066	5.98807	protein_coding	1.22876		Xpnpep1	ENSMUSG00000025027	0.0314742	1.31601	protein_coding	17.8874		NXPE3	ENSPANG00000025575	0.044955	1.78579	10.6516
Ccdc39	ENSMUSG00000027676	0.00531073	1.95484	protein_coding	7.69534		Casz1	ENSMUSG00000028977	0.000106921	2.12717	protein_coding	17.4201		Krt13	ENSMUSG00000044041	0.001998	1.48374	protein_coding	17.969		ABHD3	ENSPANG00000026024	0.000999001	2.59122	12.2351
Ccdc40	ENSMUSG00000039963	0.0120154	3.69363	protein_coding	10.5551		Cat	ENSMUSG00000027187	0.0373694	1.40939	protein_coding	19.0236		Tcl1	ENSMUSG00000041359	0.0404753	2.09239	protein_coding	7.90566		GLA	ENSPANG00000009461	0.017982	1.60677	8.06463
Ccdc51	ENSMUSG00000025645	0.000999001	1.91905	protein_coding	11.2816		Catsper3	ENSMUSG00000021499	0.0285955	3.69095	protein_coding	12.2428		Mad2l1	ENSMUSG00000029910	0.024328	1.41022	protein_coding	2.45082		NETO1	ENSPANG00000000411	0.023976	1.53195	13.9241
Ccdc58	ENSMUSG00000075229	0.0228402	1.64005	protein_coding	13.6624		Cavin1	ENSMUSG00000004044	0.00916689	1.57225	protein_coding	18.2142		Bnip3	ENSMUSG00000078566	0.001998	1.84415	protein_coding	19.6153		PDLIM5	ENSPANG00000004585	0.00899101	1.58777	20.9675
Ccdc60	ENSMUSG00000043913	0.000999001	5.25366	protein_coding	4.54003		Cavin2	ENSMUSG00000045954	1.25e-06	2.58235	protein_coding	16.0501		Pex13	ENSMUSG00000020283	0.0142738	1.40462	protein_coding	18.747		MERTK	ENSPANG00000001239	0.044955	4.43962	20.4382
Ccdc63	ENSMUSG00000043036	0.00192286	2.04001	protein_coding	9.0268		Cbfb	ENSMUSG00000031885	0.00096379	1.49173	protein_coding	16.4115		Snx3	ENSMUSG00000019804	0.0404753	1.25185	protein_coding	20.6908		ERMP1	ENSPANG00000025174	0.023976	1.85671	13.4136
Ccdc65	ENSMUSG00000003354	0.000650003	2.11213	protein_coding	4.61539		Cbl	ENSMUSG00000034342	0.00498366	1.37978	protein_coding	19.3394		Krt1	ENSMUSG00000046834	0.0404753	2.43902	protein_coding	11.1814		ENSPANG00000035583	ENSPANG00000035583	0.017982	3.00735	10.6773
Ccdc77	ENSMUSG00000030177	0.0080382	1.7233	protein_coding	7.30328		Cbr3	ENSMUSG00000022947	0.0426124	3.58052	protein_coding	1.53412		Parp1	ENSMUSG00000026496	0.001998	1.28905	protein_coding	8.74816		TMEM159	ENSPANG00000025503	0.023976	1.86626	23.8165
Ccdc8	ENSMUSG00000041117	0.000999001	2.11124	protein_coding	16.5154		Cbx3	ENSMUSG00000029836	0.0217354	1.34812	protein_coding	20.0535		Atp6v1a	ENSMUSG00000052459	0.0142738	1.41149	protein_coding	22.3857		NEGR1	ENSPANG00000033595	0.001998	2.22456	17.3153
Ccdc85c	ENSMUSG00000084883	0.00701069	1.937	protein_coding	19.3055		Cbx8	ENSMUSG00000025578	0.00678205	1.44263	protein_coding	15.2975		Ogfr	ENSMUSG00000049401	0.0314742	1.33093	protein_coding	1.86777		ARHGAP24	ENSPANG00000008484	0.017982	2.35161	20.507
Ccdc86	ENSMUSG00000024732	3.5e-05	1.85523	protein_coding	6.37745		Cc2d1b	ENSMUSG00000028582	9.24e-06	1.59722	protein_coding	6.28489		Aebp1	ENSMUSG00000020473	0.0314742	1.34708	protein_coding	17.8462		MYO10	ENSPANG00000002428	0.00899101	1.60605	2.95542
Ccdc9	ENSMUSG00000041375	0.0330299	1.34381	protein_coding	6.57328		Ccdc102a	ENSMUSG00000063605	0.0106304	3.64942	protein_coding	16.6615		Pate4	ENSMUSG00000032099	0.0142738	2.37719	protein_coding	1.50154		ELOA	ENSPANG00000020341	0.044955	1.4586	3.95726
Ccdc92b	ENSMUSG00000069814	0.0372494	1.52761	protein_coding	18.9518		Ccdc113	ENSMUSG00000036598	0.000810082	1.93936	protein_coding	3.79515		Dctn1	ENSMUSG00000031865	5.29e-06	1.332	protein_coding	21.8957		ENSPANG00000019578	ENSPANG00000019578	0.010989	2.77311	18.7365
Ccdc96	ENSMUSG00000050677	0.0471805	1.79406	protein_coding	4.0765		Ccdc117	ENSMUSG00000020482	2.15e-05	1.89905	protein_coding	16.6437		Ccne2	ENSMUSG00000028212	0.0404753	1.5234	protein_coding	12.2882		VAPB	ENSPANG00000022764	0.010989	1.53777	11.6231
Ccdc97	ENSMUSG00000002608	0.0372494	1.72777	protein_coding	17.99		Ccdc12	ENSMUSG00000019659	0.0106304	1.37579	protein_coding	8.15687		Fbln1	ENSMUSG00000006369	0.0142738	1.28525	protein_coding	21.3975		JAKMIP2	ENSPANG00000001092	0.017982	1.84031	14.5781
Cck	ENSMUSG00000032532	0.00610604	2.46187	protein_coding	20.0358		Ccdc126	ENSMUSG00000050786	0.00189816	1.38695	protein_coding	10.1547		Ptprm	ENSMUSG00000033278	0.002997	1.31252	protein_coding	7.72543		MAPK9	ENSPANG00000013251	0.003996	1.37928	15.7133
Cckbr	ENSMUSG00000030898	0.000399825	2.90283	protein_coding	17.6323		Ccdc136	ENSMUSG00000029769	0.00189816	1.50423	protein_coding	17.0174		Tbx2	ENSMUSG00000000093	0.00612943	1.62663	protein_coding	2.63736		UBE2D1	ENSPANG00000022016	0.023976	2.84151	17.0771
Ccl25	ENSMUSG00000023235	0.000999001	2.54516	protein_coding	7.15205		Ccdc137	ENSMUSG00000049957	0.00789151	1.46062	protein_coding	21.978		Nsmce3	ENSMUSG00000070520	0.0142738	1.72471	protein_coding	1.51664		DNAJB1	ENSPANG00000015164	0.00899101	2.51843	4.50958
Ccl9	ENSMUSG00000019122	2e-05	4.31026	protein_coding	8.0438		Ccdc138	ENSMUSG00000038010	0.0426124	2.26738	protein_coding	4.02328		Adamts5	ENSMUSG00000022894	0.001998	1.7479	protein_coding	23.0872		RNF141	ENSPANG00000009310	0.044955	1.75036	16.3618
Ccnd1	ENSMUSG00000070348	0.00461258	2.23668	protein_coding	19.2508		Ccdc14	ENSMUSG00000022833	0.000228762	1.58467	protein_coding	4.51255		Pias1	ENSMUSG00000032405	0.0314742	1.33459	protein_coding	22.7368		KLHL13	ENSPANG00000006811	0.044955	2.31569	13.8053
Ccnd3	ENSMUSG00000034165	0.0372494	1.75456	protein_coding	19.9113		Ccdc142	ENSMUSG00000107499	0.04851	7.60019	protein_coding	8.35661		Krt6b	ENSMUSG00000023041	0.024328	1.26022	protein_coding	7.95447		DIP2B	ENSPANG00000025343	0.017982	2.32779	20.4627
Ccnf	ENSMUSG00000072082	0.0471805	2.09684	protein_coding	21.8518		Ccdc142os	ENSMUSG00000087578	0.0285955	1.87627	antisense_RNA	3.33202		Rab3a	ENSMUSG00000031840	0.001998	1.26398	protein_coding	20.2607		KCMF1	ENSPANG00000007610	0.010989	1.47285	13.9805
Ccnj	ENSMUSG00000025010	0.0372494	1.58252	protein_coding	7.35784		Ccdc148	ENSMUSG00000036641	0.0373694	1.76401	protein_coding	9.81879		Zfp143	ENSMUSG00000061079	0.024328	1.70871	protein_coding	4.0461		DLG2	ENSPANG00000007863	0.023976	2.58784	15.4428
Ccp110	ENSMUSG00000033904	0.0258642	1.45817	protein_coding	6.02193		Ccdc151	ENSMUSG00000039632	0.000228762	2.64511	protein_coding	4.13107		Rasgrf1	ENSMUSG00000032356	8.3e-05	1.38166	protein_coding	0.101761		FRA10AC1	ENSPANG00000021541	0.044955	3.29018	12.0483
Ccsap	ENSMUSG00000031971	0.0419505	1.32721	protein_coding	23.11		Ccdc155	ENSMUSG00000038292	0.0164104	2.57804	protein_coding	8.02838		C1qtnf3	ENSMUSG00000058914	0.0314742	25.1696	protein_coding	2.36065		FAM98A	ENSPANG00000022227	0.017982	1.37421	8.22167
Cct5	ENSMUSG00000022234	0.0330299	1.33793	protein_coding	19.2006		Ccdc173	ENSMUSG00000070883	0.00916689	1.62436	protein_coding	20.4066		Hk2	ENSMUSG00000000628	0.000999001	1.7563	protein_coding	18.2058		ENSPANG00000022507	ENSPANG00000022507	0.023976	1.6343	15.2093
Cct6b	ENSMUSG00000020698	0.000172922	6.76536	protein_coding	8.48949		Ccdc175	ENSMUSG00000021086	0.0106304	5.49571	protein_coding	1.81608		Ranbp2	ENSMUSG00000003226	0.024328	1.42082	protein_coding	8.16709		ASB3	ENSPANG00000000697	0.017982	2.11568	17.4979
Cct7	ENSMUSG00000030007	0.0105232	1.38968	protein_coding	20.3197		Ccdc22	ENSMUSG00000031143	0.04851	5.30014	protein_coding	2.42395		Rev1	ENSMUSG00000026082	0.00817408	1.37328	protein_coding	19.4751		RNF34	ENSPANG00000002377	0.044955	1.48463	3.60852
Cd164	ENSMUSG00000019818	0.0292483	2.00291	protein_coding	6.79204		Ccdc34	ENSMUSG00000027160	0.00498366	1.75879	protein_coding	5.971		Ahr	ENSMUSG00000019256	0.002997	1.61442	protein_coding	20.4507		ENSPANG00000011978	ENSPANG00000011978	0.023976	1.28231	8.16855
Cd200	ENSMUSG00000022661	0.0137003	1.72743	protein_coding	15.7146		Ccdc39	ENSMUSG00000027676	0.00223902	2.29645	protein_coding	7.18302		Hfe	ENSMUSG00000006611	0.00456823	1.30284	protein_coding	4.41309		TXNDC11	ENSPANG00000007707	0.017982	1.43704	21.1076
Cd276	ENSMUSG00000035914	0.0258642	1.58425	protein_coding	9.90427		Ccdc43	ENSMUSG00000020925	0.00678205	1.70734	protein_coding	6.07583		Cryga	ENSMUSG00000044429	0.024328	1.75227	protein_coding	22.8721		ENSPANG00000032432	ENSPANG00000032432	0.044955	1.5587	7.86199
Cd38	ENSMUSG00000029084	0.0330299	6.68823	protein_coding	10.1005		Ccdc58	ENSMUSG00000075229	0.0217354	1.81979	protein_coding	13.0512		Camk2d	ENSMUSG00000053819	0.00817408	1.40842	protein_coding	7.35901		RBM22	ENSPANG00000011297	0.017982	1.58371	5.71063
Cd46	ENSMUSG00000016493	0.00258847	3.94174	protein_coding	8.40795		Ccdc59	ENSMUSG00000019897	0.0285955	1.40766	protein_coding	4.63725		Rbm3	ENSMUSG00000031167	0.000119889	1.68607	protein_coding	9.62114		PFDN1	ENSPANG00000016007	0.017982	1.57843	16.1049
Cd63	ENSMUSG00000025351	0.00920353	1.77438	protein_coding	21.1557		Ccdc63	ENSMUSG00000043036	0.0426124	1.87081	protein_coding	7.38041		Cblc	ENSMUSG00000040525	0.00612943	2.09626	protein_coding	0.174888		PGM2	ENSPANG00000024997	0.023976	1.65739	23.3676
Cd93	ENSMUSG00000027435	0.00223254	1.83467	protein_coding	23.4209		Ccdc65	ENSMUSG00000003354	0.00363728	2.54384	protein_coding	4.48592		Ttyh1	ENSMUSG00000030428	0.0314742	1.57993	protein_coding	23.9232		ITGB1BP1	ENSPANG00000016797	0.017982	1.97295	10.3965
Cdan1	ENSMUSG00000027284	0.000205061	1.671	protein_coding	6.75096		Ccdc77	ENSMUSG00000030177	0.0106304	2.00807	protein_coding	2.88801		Pmepa1	ENSMUSG00000038400	0.0108345	1.32622	protein_coding	20.5318		HERPUD2	ENSPANG00000023287	0.00899101	1.9678	17.8991
Cdc16	ENSMUSG00000038416	0.0419505	1.46545	protein_coding	7.10918		Ccdc81	ENSMUSG00000039391	0.0327168	3.27045	protein_coding	0.26479		Cacna1h	ENSMUSG00000024112	0.00817408	1.70397	protein_coding	22.8151		ENSPANG00000024127	ENSPANG00000024127	0.044955	1.8033	12.4164
Cdc23	ENSMUSG00000024370	0.00920353	1.26037	protein_coding	6.97004		Ccdc84	ENSMUSG00000043923	0.0249516	2.01088	protein_coding	6.0184		Isl1	ENSMUSG00000042258	0.000245721	1.94953	protein_coding	22.5408		FTSJ3	ENSPANG00000020978	0.023976	4.45409	5.33001
Cdc34b	ENSMUSG00000020870	0.0201421	2.38326	protein_coding	10.9143		Ccdc86	ENSMUSG00000024732	3.97e-05	2.00979	protein_coding	4.86132		Mak	ENSMUSG00000021363	0.0314742	1.38866	protein_coding	22.2967		ANGPTL1	ENSPANG00000017311	0.044955	2.81081	15.2303
Cdc42ep1	ENSMUSG00000049521	0.0292483	2.30899	protein_coding	18.3068		Ccdc87	ENSMUSG00000067872	0.00189816	2.86491	protein_coding	5.19509		Foxq1	ENSMUSG00000038415	0.0186912	1.53021	protein_coding	18.5115		PPP2R2D	ENSPANG00000020156	0.023976	1.64537	11.0532
Cdc42ep3	ENSMUSG00000036533	0.00192286	1.42362	protein_coding	17.5969		Ccdc90b	ENSMUSG00000030613	0.0373694	1.66961	protein_coding	7.92849		Ranbp9	ENSMUSG00000038546	0.0108345	1.64254	protein_coding	22.3739		UBE2H	ENSPANG00000025045	0.017982	1.51161	18.7926
Cdc42ep4	ENSMUSG00000041598	0.00223254	1.94732	protein_coding	18.3516		Ccdc94	ENSMUSG00000003208	0.00309942	1.47083	protein_coding	6.9868		Phka1	ENSMUSG00000034055	0.0404753	1.52667	protein_coding	18.3803		NUP214	ENSPANG00000025984	0.044955	1.81876	4.81676
Cdc42se1	ENSMUSG00000046722	0.00920353	1.53939	protein_coding	15.9022		Ccdc96	ENSMUSG00000050677	7.23e-05	2.22742	protein_coding	3.0178		Zmynd10	ENSMUSG00000010044	0.0404753	1.64589	protein_coding	7.23859		SATB1	ENSPANG00000004656	0.044955	1.353	21.9866
Cdca2	ENSMUSG00000048922	0.00400062	3.25441	protein_coding	8.6134		Cchcr1	ENSMUSG00000040312	0.0189021	2.00259	protein_coding	3.23232		Polr3k	ENSMUSG00000038628	0.000999001	1.49857	protein_coding	5.61923		PDHX	ENSPANG00000008468	0.044955	1.25584	16.4232
Cdh1	ENSMUSG00000000303	0.0201421	24.0411	protein_coding	19.8756		Cck	ENSMUSG00000032532	0.0373694	2.26544	protein_coding	19.7319		Btk	ENSMUSG00000031264	0.00068817	1.36298	protein_coding	12.5928		ENSPANG00000017396	ENSPANG00000017396	0.044955	1.37642	16.3563
Cdh19	ENSMUSG00000047216	0.00920353	14.47	protein_coding	13.6018		Cckbr	ENSMUSG00000030898	2.64e-05	2.69676	protein_coding	16.7435		Syncrip	ENSMUSG00000032423	0.0314742	1.69949	protein_coding	4.88075		SGK1	ENSPANG00000010260	0.00070074	2.84415	9.19047
Cdh2	ENSMUSG00000024304	0.00531073	1.38941	protein_coding	16.7592		Ccl9	ENSMUSG00000019122	4.86e-05	4.2879	protein_coding	7.64276		Blk	ENSMUSG00000014453	0.0142738	1.45227	protein_coding	13.2982		ATP6V1G1	ENSPANG00000025798	0.044955	1.91875	1.84551
Cdh20	ENSMUSG00000050840	0.000999001	1.40544	protein_coding	21.0872		Ccm2	ENSMUSG00000000378	0.0164104	1.91776	protein_coding	17.1422		Serpinb8	ENSMUSG00000026315	0.0108345	1.70435	protein_coding	8.52759		VMP1	ENSPANG00000022270	0.044955	1.46819	11.3763
Cdh22	ENSMUSG00000053166	0.0419505	1.84193	protein_coding	19.4821		Ccnd1	ENSMUSG00000070348	3.97e-05	2.27009	protein_coding	19.4886		Taf9	ENSMUSG00000052293	0.00817408	1.55912	protein_coding	2.8909		PTER	ENSPANG00000023147	0.00899101	3.11283	18.5915
Cdh23	ENSMUSG00000012819	0.0330299	2.74243	protein_coding	21.3318		Ccnd2	ENSMUSG00000000184	0.0142231	3.71718	protein_coding	16.1985		Tlr3	ENSMUSG00000031639	0.0108345	2.37985	protein_coding	4.75512		SNRK	ENSPANG00000009670	0.00899101	1.8785	17.287
Cdh3	ENSMUSG00000061048	2.91e-05	7.66795	protein_coding	18.7132		Ccnd3	ENSMUSG00000034165	0.0373694	1.70124	protein_coding	17.6412		Krt6a	ENSMUSG00000058354	0.00612943	1.53261	protein_coding	6.88555		ERRFI1	ENSPANG00000015578	0.023976	1.76817	1.60362
Cdhr1	ENSMUSG00000021803	7.67e-06	1.4643	protein_coding	20.961		Ccndbp1	ENSMUSG00000023572	0.00678205	1.38697	protein_coding	6.38459		Slc43a3	ENSMUSG00000027074	0.0404753	2.09661	protein_coding	17.6196		ENSPANG00000034339	ENSPANG00000034339	0.017982	2.26189	13.7458
Cdip1	ENSMUSG00000004071	0.000172922	1.44926	protein_coding	18.0634		Ccp110	ENSMUSG00000033904	0.00309942	1.50183	protein_coding	3.90983		Rims2	ENSMUSG00000037386	5.71e-05	2.0075	protein_coding	7.83331		OPTN	ENSPANG00000023366	0.023976	1.90196	12.7083
Cdk10	ENSMUSG00000033862	0.0201421	1.46947	protein_coding	7.64012		Ccz1	ENSMUSG00000029617	0.0249516	1.52849	protein_coding	8.02725		Cacng1	ENSMUSG00000020722	0.000172172	1.57798	protein_coding	9.2157		TRIM23	ENSPANG00000014046	0.044955	1.95952	15.9385
Cdk15	ENSMUSG00000026023	0.0292483	6.47007	protein_coding	18.8873		Cd200	ENSMUSG00000022661	0.04851	1.58564	protein_coding	17.5183		Aspm	ENSMUSG00000033952	0.0108345	5.084	protein_coding	2.86478		LGI2	ENSPANG00000016910	0.023976	3.00128	12.1287
Cdk18	ENSMUSG00000026437	0.00920353	1.82717	protein_coding	17.667		Cd207	ENSMUSG00000034783	0.00678205	6.59849	protein_coding	17.9021		Nedd9	ENSMUSG00000021365	0.0186912	1.79017	protein_coding	17.9726		RPS20	ENSPANG00000018451	0.023976	1.87885	1.68946
Cdk19	ENSMUSG00000038481	0.00610604	1.40675	protein_coding	19.0958		Cd248	ENSMUSG00000056481	0.0327168	3.37129	protein_coding	12.3425		Igfals	ENSMUSG00000046070	0.0404753	1.61002	protein_coding	11.8469		RCN1	ENSPANG00000018409	0.023976	3.35263	1.2602
Cdk20	ENSMUSG00000021483	0.00461258	1.4127	protein_coding	4.82744		Cd24a	ENSMUSG00000047139	0.0426124	2.36637	protein_coding	7.62857		Drd4	ENSMUSG00000025496	0.000119889	2.23183	protein_coding	20.6644		PBLD	ENSPANG00000022106	0.017982	1.93751	22.2793
Cdk2ap2	ENSMUSG00000024856	0.0080382	2.66938	protein_coding	20.4908		Cd300lf	ENSMUSG00000047798	0.0217354	3.06997	protein_coding	11.6247		Xrn2	ENSMUSG00000027433	0.0142738	1.60502	protein_coding	8.65204		CCDC80	ENSPANG00000025633	0.001998	1.65175	19.6969
Cdk5r2	ENSMUSG00000090071	0.0120154	2.93359	protein_coding	18.7846		Cd302	ENSMUSG00000060703	0.04851	3.26679	protein_coding	16.1611		Hoxc4	ENSMUSG00000075394	0.0142738	6.94137	protein_coding	11.4562		ERCC3	ENSPANG00000007699	0.00899101	1.36205	5.33619
Cdk5rap1	ENSMUSG00000027487	0.0419505	2.31133	protein_coding	5.06524		Cd3eap	ENSMUSG00000047649	0.0249516	1.80735	protein_coding	10.6443		Vamp4	ENSMUSG00000026696	0.0186912	1.3623	protein_coding	19.979		SELENOK	ENSPANG00000029655	0.044955	1.90894	20.6308
Cdk7	ENSMUSG00000069089	0.0258642	1.66666	protein_coding	6.10747		Cd44	ENSMUSG00000005087	0.00135722	2.06549	protein_coding	21.576		Ly86	ENSMUSG00000021423	0.000999001	2.85412	protein_coding	7.82945		ADAM22	ENSPANG00000011718	0.010989	2.98652	15.0532
Cdkl2	ENSMUSG00000029403	0.0155999	2.39329	protein_coding	7.92947		Cd46	ENSMUSG00000016493	0.0142231	3.69049	protein_coding	7.14217		Abcg2	ENSMUSG00000029802	0.0108345	1.6658	protein_coding	21.9804		KANK1	ENSPANG00000025125	0.044955	1.61347	0.41765
Cdkl3	ENSMUSG00000020389	0.00223254	1.58814	protein_coding	10.0288		Cd63	ENSMUSG00000025351	0.0249516	2.10461	protein_coding	18.0456		Gnat2	ENSMUSG00000009108	8.3e-05	1.27289	protein_coding	2.34086		CDS1	ENSPANG00000020530	0.017982	2.96644	15.7545
Cdkn2aip	ENSMUSG00000038069	0.0228402	1.40992	protein_coding	5.25396		Cd74	ENSMUSG00000024610	0.0327168	14.5855	protein_coding	15.2838		Sp5	ENSMUSG00000075304	0.0404753	2.923	protein_coding	19.8512		SUPT3H	ENSPANG00000022344	0.023976	2.63865	16.3915
Cdkn2aipnl	ENSMUSG00000020392	0.0372494	1.41938	protein_coding	19.1114		Cd81	ENSMUSG00000037706	0.0327168	1.53977	protein_coding	18.2246		Syt17	ENSMUSG00000058420	0.0142738	4.85367	protein_coding	19.6136		PDE8A	ENSPANG00000020640	0.001998	2.57077	18.9668
Cdkn2c	ENSMUSG00000028551	1.53e-06	1.83035	protein_coding	18.8131		Cd82	ENSMUSG00000027215	0.000679716	2.12781	protein_coding	16.2774		Cybb	ENSMUSG00000015340	0.0404753	3.52871	protein_coding	13.6576		TSPAN5	ENSPANG00000004805	0.023976	1.55053	18.9925
Cdkn2d	ENSMUSG00000096472	0.00461258	1.70057	protein_coding	19.4557		Cd9	ENSMUSG00000030342	0.0123066	1.49659	protein_coding	18.1558		Suv39h2	ENSMUSG00000026646	0.00817408	2.09171	protein_coding	18.581		CAST	ENSPANG00000016058	0.010989	2.99824	11.8027
Cdnf	ENSMUSG00000039496	0.000122444	2.23989	protein_coding	7.55002		Cd93	ENSMUSG00000027435	0.0106304	2.35121	protein_coding	0.266374		Acot2	ENSMUSG00000021226	0.0314742	1.8122	protein_coding	8.41258		ZYG11B	ENSPANG00000013791	0.023976	2.05471	14.4345
Cdo1	ENSMUSG00000033022	0.00610604	1.68544	protein_coding	14.7042		Cd99l2	ENSMUSG00000035776	0.0142231	1.41645	protein_coding	19.8043		Schip1	ENSMUSG00000027777	0.00456823	1.28131	protein_coding	19.3659		STX12	ENSPANG00000007130	0.010989	1.48974	20.6016
Cds1	ENSMUSG00000029330	2.84e-06	1.41232	protein_coding	21.4012		Cda	ENSMUSG00000028755	0.0249516	3.04069	protein_coding	19.5814		Ifna2	ENSMUSG00000078354	0.0142738	1.5209	protein_coding	10.2566		SPON1	ENSPANG00000002502	0.010989	2.60274	23.2265
Cdv3	ENSMUSG00000032803	0.000102815	1.4291	protein_coding	17.1629		Cdan1	ENSMUSG00000027284	4.86e-05	1.55978	protein_coding	6.15631		Maea	ENSMUSG00000079562	0.024328	1.45551	protein_coding	22.7854		GRPEL1	ENSPANG00000030707	0.044955	1.48473	7.6021
Celf6	ENSMUSG00000032297	0.00531073	1.84083	protein_coding	19.4403		Cdc14a	ENSMUSG00000033502	0.000679716	1.48633	protein_coding	15.4141		Txndc17	ENSMUSG00000020803	0.0108345	1.43951	protein_coding	2.965		RSU1	ENSPANG00000023150	0.023976	1.51432	18.635
Cenpa	ENSMUSG00000029177	0.0228402	2.15602	protein_coding	5.23721		Cdc23	ENSMUSG00000024370	0.000810082	1.28612	protein_coding	5.20191		Stx6	ENSMUSG00000026470	0.0186912	1.27358	protein_coding	0.814769		CRIM1	ENSPANG00000017551	0.044955	1.41801	20.963
Cenpe	ENSMUSG00000045328	0.0372494	2.01736	protein_coding	8.06005		Cdc42bpa	ENSMUSG00000026490	0.0426124	1.34879	protein_coding	19.1923		Wdr1	ENSMUSG00000005103	0.0404753	1.35107	protein_coding	3.67254		ATP1A2	ENSPANG00000013865	0.023976	7.01885	2.76972
Cenpl	ENSMUSG00000026708	0.00089238	2.881	protein_coding	6.56371		Cdc42ep3	ENSMUSG00000036533	0.000810082	1.55924	protein_coding	16.1276		Dnmt3a	ENSMUSG00000020661	0.0142738	1.3632	protein_coding	4.15419		ECT2	ENSPANG00000018155	0.00899101	3.23863	13.1866
Cenpu	ENSMUSG00000031629	0.0080382	2.05855	protein_coding	7.14978		Cdc45	ENSMUSG00000000028	0.00498366	3.14988	protein_coding	7.46822		Msmo1	ENSMUSG00000031604	0.000491253	1.67979	protein_coding	4.77318		FAR2	ENSPANG00000018372	0.00899101	4.53854	12.632
Cep120	ENSMUSG00000048799	3.5e-05	1.3458	protein_coding	19.3091		Cdc7	ENSMUSG00000029283	0.0142231	1.79728	protein_coding	4.78158		B3galt2	ENSMUSG00000033849	0.0404753	1.53684	protein_coding	4.95251		TSPYL1	ENSPANG00000007994	0.010989	1.75392	3.07368
Cep128	ENSMUSG00000061533	0.00346502	1.89317	protein_coding	9.33299		Cdca2	ENSMUSG00000048922	0.00160644	3.07952	protein_coding	5.50697		Paqr4	ENSMUSG00000023909	0.000999001	1.31117	protein_coding	20.8632		ENSPANG00000010982	ENSPANG00000010982	0.023976	1.46865	16.9676
Cep135	ENSMUSG00000036403	0.0080382	1.56653	protein_coding	6.75085		Cdca3	ENSMUSG00000023505	0.00789151	2.37136	protein_coding	2.54879		Ube2b	ENSMUSG00000020390	0.000999001	1.30128	protein_coding	20.5738		DYNLL2	ENSPANG00000022304	0.017982	1.49539	8.71958
Cep162	ENSMUSG00000056919	0.00701069	1.5805	protein_coding	5.72549		Cdca7	ENSMUSG00000055612	0.00096379	3.50894	protein_coding	8.53437		Atp1b3	ENSMUSG00000032412	0.0186912	1.28281	protein_coding	1.11063		PCDH9	ENSPANG00000012913	0.023976	1.8395	13.9375
Cep192	ENSMUSG00000024542	0.000102815	2.12675	protein_coding	8.37985		Cdh1	ENSMUSG00000000303	0.0164104	6.6725	protein_coding	17.5543		Rala	ENSMUSG00000008859	0.0314742	1.3501	protein_coding	4.62932		ARHGAP10	ENSPANG00000025442	0.010989	2.09643	20.6854
Cep295	ENSMUSG00000046111	0.000650003	2.13527	protein_coding	7.64026		Cdh11	ENSMUSG00000031673	0.00309942	1.29074	protein_coding	18.1492		Gtpbp4	ENSMUSG00000021149	0.00817408	1.61914	protein_coding	5.92209		FAM76A	ENSPANG00000000247	0.044955	2.73353	17.455
Cep63	ENSMUSG00000032534	0.00258847	1.35354	protein_coding	7.50236		Cdh17	ENSMUSG00000028217	0.0142231	7.63105	protein_coding	23.1942		Tcap	ENSMUSG00000007877	8.3e-05	2.28626	protein_coding	13.014		AHCYL2	ENSPANG00000014474	0.017982	1.45297	18.1003
Cep68	ENSMUSG00000044066	0.0105232	1.32039	protein_coding	10.4512		Cdh19	ENSMUSG00000047216	0.04851	8.51429	protein_coding	14.298		Scg5	ENSMUSG00000023236	0.000172172	1.36315	protein_coding	22.3629		PRMT5	ENSPANG00000017607	0.010989	1.78787	6.05795
Cep70	ENSMUSG00000056267	0.00920353	2.07511	protein_coding	7.90554		Cdh2	ENSMUSG00000024304	0.00581867	1.30098	protein_coding	17.858		Napb	ENSMUSG00000027438	0.0142738	1.47734	protein_coding	23.8554		37316	None	0.00899101	3.36987	17.6834
Cep72	ENSMUSG00000021572	0.000102815	2.31226	protein_coding	6.13302		Cdh20	ENSMUSG00000050840	0.00012965	1.6201	protein_coding	19.1422		Pard6b	ENSMUSG00000044641	0.002997	1.68305	protein_coding	21.6511		KHDRBS3	ENSPANG00000006134	0.023976	1.51228	7.67646
Cep76	ENSMUSG00000073542	0.00920353	1.45009	protein_coding	7.4281		Cdh3	ENSMUSG00000061048	6.72e-09	15.167	protein_coding	18.95		Pspc1	ENSMUSG00000021938	0.000958073	2.34994	protein_coding	5.76457		CLDND1	ENSPANG00000006773	0.001998	1.57547	17.9457
Cep83os	ENSMUSG00000097164	0.00531073	2.24437	bidirectional_promoter_lncRNA	7.56404		Cdh8	ENSMUSG00000036510	0.0217354	1.5019	protein_coding	19.4888		Ppp4r3b	ENSMUSG00000020463	0.024328	1.28303	protein_coding	16.8914		GLCCI1	ENSPANG00000005680	0.010989	2.18762	6.21663
Cerk	ENSMUSG00000035891	5.04e-05	1.60571	protein_coding	20.1626		Cdhr1	ENSMUSG00000021803	0.000331157	1.39013	protein_coding	21.6797		Nop10	ENSMUSG00000027133	0.000245721	1.40327	protein_coding	18.467		KCNC2	ENSPANG00000025710	0.00899101	3.40939	11.9996
Cers4	ENSMUSG00000008206	0.00223254	1.54503	protein_coding	7.7661		Cdhr3	ENSMUSG00000035860	0.0426124	12.6396	protein_coding	1.87547		Phc1	ENSMUSG00000040669	0.024328	1.42674	protein_coding	23.5297		EIF2B5	ENSPANG00000017089	0.044955	1.57054	6.12253
Cers5	ENSMUSG00000023021	0.0201421	1.32539	protein_coding	11.6242		Cdk10	ENSMUSG00000033862	0.00012965	1.53227	protein_coding	6.06037		Mrpl49	ENSMUSG00000007338	0.0314742	1.4786	protein_coding	22.8408		TCP11L2	ENSPANG00000022859	0.044955	2.30642	16.2478
Cetn3	ENSMUSG00000021537	0.0471805	1.76431	protein_coding	6.39879		Cdk18	ENSMUSG00000026437	0.0285955	1.83421	protein_coding	19.5378		Prdx6	ENSMUSG00000026701	0.00612943	1.25988	protein_coding	15.75		PRPS1	ENSPANG00000015924	0.003996	1.52893	22.3801
Cfap100	ENSMUSG00000048794	0.0177383	13.2437	protein_coding	11.3175		Cdk19	ENSMUSG00000038481	0.00363728	1.3546	protein_coding	18.385		Tctn2	ENSMUSG00000029386	0.000958073	1.59016	processed_transcript	19.2824		SPOCK3	ENSPANG00000006370	0.017982	2.52331	13.6659
Cfap20	ENSMUSG00000031796	0.00400062	1.39694	protein_coding	7.75822		Cdk20	ENSMUSG00000021483	0.000476079	1.57287	protein_coding	4.8648		Cebpd	ENSMUSG00000071637	0.000999001	2.67869	protein_coding	14.288		BCHE	ENSPANG00000020221	0.010989	3.11755	15.1022
Cfap44	ENSMUSG00000071550	0.0471805	3.84718	protein_coding	8.56194		Cdk2ap2	ENSMUSG00000024856	0.0106304	2.27878	protein_coding	23.0512		Nktr	ENSMUSG00000032525	0.0108345	1.34925	protein_coding	19.2208		ACE2	ENSPANG00000005168	0.023976	2.56016	18.611
Cfap54	ENSMUSG00000020014	0.00223254	1.94582	protein_coding	9.33674		Cdk4	ENSMUSG00000006728	0.000679716	1.41375	protein_coding	5.68387		Syt9	ENSMUSG00000062542	0.001998	1.46509	protein_coding	1.32535		MED1	ENSPANG00000021892	0.044955	1.5475	15.9158
Cfap61	ENSMUSG00000037143	0.00920353	1.50158	protein_coding	9.0878		Cdk6	ENSMUSG00000040274	0.000810082	1.53929	protein_coding	6.83042		Id4	ENSMUSG00000021379	0.0314742	1.50727	protein_coding	22.1857		EPS15	ENSPANG00000002942	0.044955	1.71872	14.9874
Cfap70	ENSMUSG00000039543	2.84e-06	2.60145	protein_coding	18.4111		Cdk7	ENSMUSG00000069089	0.000810082	1.37216	protein_coding	8.19183		Nedd4l	ENSMUSG00000024589	0.00817408	1.34386	protein_coding	18.2421		DDX25	ENSPANG00000005372	0.00899101	1.48439	19.7907
Chaf1a	ENSMUSG00000002835	0.00192286	2.17894	protein_coding	7.97379		Cdkl5	ENSMUSG00000031292	0.000569348	1.45736	protein_coding	21.5359		Txnl1	ENSMUSG00000024583	0.0404753	1.43729	protein_coding	18.6315		CSPG5	ENSPANG00000014731	0.00899101	1.65535	0.881639
Chchd3	ENSMUSG00000053768	0.00258847	1.30083	protein_coding	18.1476		Cdkn2aip	ENSMUSG00000038069	0.00498366	1.53679	protein_coding	5.06445		Tpbg	ENSMUSG00000035274	0.0108345	1.56179	protein_coding	5.69273		PSRC1	ENSPANG00000009382	0.023976	4.27219	4.76435
Chd1l	ENSMUSG00000028089	0.000999001	1.36574	protein_coding	6.50946		Cdkn2b	ENSMUSG00000073802	0.0217354	8.40913	protein_coding	23.9414		Bbc3	ENSMUSG00000002083	0.002997	1.6266	protein_coding	10.7537		ETFDH	ENSPANG00000009234	0.00899101	2.3091	17.3607
Chd7	ENSMUSG00000041235	0.0419505	1.63126	protein_coding	19.9342		Cdkn2c	ENSMUSG00000028551	3.04e-07	2.17432	protein_coding	18.3077		Rad18	ENSMUSG00000030254	0.0314742	2.68266	protein_coding	13.531		CDK5RAP2	ENSPANG00000025815	0.044955	1.89447	9.66955
Chd9	ENSMUSG00000056608	0.0419505	1.2591	protein_coding	20.2176		Cdkn2d	ENSMUSG00000096472	0.000106921	2.0241	protein_coding	17.9199		Tacstd2	ENSMUSG00000051397	0.024328	1.48265	protein_coding	2.59914		MRPL48	ENSPANG00000019128	0.003996	1.616	14.7547
Chdh	ENSMUSG00000015970	0.00299694	3.17571	protein_coding	19.7455		Cdr2	ENSMUSG00000030878	0.00363728	1.47622	protein_coding	6.51372		Tfap2b	ENSMUSG00000025927	0.0404753	2.22579	protein_coding	0.103681		TIMM21	ENSPANG00000015210	0.003996	2.27599	9.69677
Chek1	ENSMUSG00000032113	0.00701069	3.97805	protein_coding	8.19704		Cds1	ENSMUSG00000029330	0.00498366	1.32855	protein_coding	21.1997		Pln	ENSMUSG00000038583	0.000958073	2.32234	protein_coding	11.2013		TNS1	ENSPANG00000009910	0.00899101	1.75732	4.44221
Chek2	ENSMUSG00000029521	0.00299694	4.46602	protein_coding	22.5404		Cds2	ENSMUSG00000058793	0.0142231	1.42651	protein_coding	18.609		Aktip	ENSMUSG00000031667	0.0404753	1.35969	protein_coding	20.2586		THYN1	ENSPANG00000014430	0.044955	1.46129	8.03692
Chfr	ENSMUSG00000014668	0.0292483	1.38224	protein_coding	5.43609		Cdv3	ENSMUSG00000032803	0.00263658	1.46538	protein_coding	14.9861		Csnk1g2	ENSMUSG00000003345	0.0108345	1.31774	protein_coding	22.6205		GDE1	ENSPANG00000022209	0.017982	1.77983	14.2448
Chka	ENSMUSG00000024843	0.0201421	1.52423	protein_coding	5.30939		Ceacam1	ENSMUSG00000074272	3.24e-05	2.79961	protein_coding	4.72465		Tex261	ENSMUSG00000014748	0.0186912	1.32379	protein_coding	18.465		RC3H2	ENSPANG00000025840	0.044955	2.13714	16.9271
Chn2	ENSMUSG00000004633	0.0201421	1.45189	protein_coding	20.7163		Cebpz	ENSMUSG00000024081	0.00581867	1.5437	protein_coding	6.29376		Actr8	ENSMUSG00000015971	0.0314742	1.30201	protein_coding	21.8685		AQP4	ENSPANG00000024708	0.023976	2.18259	21.5633
Chp1	ENSMUSG00000014077	0.000399825	1.46064	protein_coding	17.4267		Celf4	ENSMUSG00000024268	0.0106304	1.36323	protein_coding	18.801		Ap1g1	ENSMUSG00000031731	0.0404753	1.60337	protein_coding	20.8813		ZNF462	ENSPANG00000025722	0.044955	1.78513	20.6731
Chpf	ENSMUSG00000032997	0.0330299	1.84621	protein_coding	18.8153		Celf6	ENSMUSG00000032297	5.99e-06	2.12155	protein_coding	19.4228		Taf12	ENSMUSG00000028899	0.0186912	1.28266	protein_coding	0.444882		ADARB1	ENSPANG00000020871	0.017982	1.74098	11.8953
Chrd	ENSMUSG00000006958	0.000762146	2.28468	protein_coding	7.87643		Celsr1	ENSMUSG00000016028	0.0249516	11.2445	protein_coding	17.2864		Gpr83	ENSMUSG00000031932	0.0186912	1.4187	protein_coding	5.37598		PARD3	ENSPANG00000022825	0.003996	1.44585	19.3126
Chrm3	ENSMUSG00000046159	0.0228402	1.49377	protein_coding	18.0284		Celsr2	ENSMUSG00000068740	0.00916689	1.69103	protein_coding	18.9632		Fdps	ENSMUSG00000059743	0.000491253	1.34201	protein_coding	6.24794		KDM4C	ENSPANG00000025200	0.003996	1.55139	18.6489
Chrna2	ENSMUSG00000022041	0.0292483	2.36701	protein_coding	21.2712		Cemip	ENSMUSG00000052353	0.0327168	1.49464	protein_coding	0.128736		Pdia3	ENSMUSG00000027248	0.0314742	1.39499	protein_coding	19.1437		COBL	ENSPANG00000019108	0.023976	1.95827	22.1936
Chrna3	ENSMUSG00000032303	0.0419505	2.43022	protein_coding	20.299		Cend1	ENSMUSG00000060240	0.00223902	2.13075	protein_coding	17.8222		Gsta3	ENSMUSG00000025934	0.000999001	1.5811	protein_coding	17.0484		ENSPANG00000018103	ENSPANG00000018103	0.010989	1.33344	5.23064
Chrna6	ENSMUSG00000031491	0.0471805	1.42795	protein_coding	20.6313		Cenpa	ENSMUSG00000029177	0.00223902	2.24574	protein_coding	4.22553		Clpx	ENSMUSG00000015357	0.00456823	1.49807	protein_coding	23.282		SACM1L	ENSPANG00000013761	0.023976	2.3194	14.4245
Chst11	ENSMUSG00000034612	0.00920353	1.79096	protein_coding	18.6775		Cenpc1	ENSMUSG00000029253	0.0106304	1.5237	protein_coding	3.45748		Rab11b	ENSMUSG00000077450	0.0186912	1.3999	protein_coding	3.31349		NPAT	ENSPANG00000026022	0.023976	3.42034	17.023
Chst2	ENSMUSG00000033350	0.000205061	1.39214	protein_coding	16.7498		Cenpe	ENSMUSG00000045328	5.93e-05	2.51986	protein_coding	5.85816		Actn4	ENSMUSG00000054808	3.9e-05	1.35024	protein_coding	5.9213		ATF2	ENSPANG00000004806	0.044955	1.55969	16.877
Chst3	ENSMUSG00000057337	0.000145613	1.53099	protein_coding	6.45973		Cenpl	ENSMUSG00000026708	0.000189641	3.31783	protein_coding	4.43416		Bzw2	ENSMUSG00000020547	0.0142738	1.31934	protein_coding	7.21874		SCN2A	ENSPANG00000010482	0.044955	2.24991	14.9207
Chst8	ENSMUSG00000060402	0.0471805	2.9763	protein_coding	18.293		Cenpn	ENSMUSG00000031756	0.0426124	2.11236	protein_coding	6.72393		Top1	ENSMUSG00000070544	0.00612943	1.67417	protein_coding	17.1428		KDM1B	ENSPANG00000013806	0.044955	1.54639	17.4677
Chsy1	ENSMUSG00000032640	0.00610604	1.35004	protein_coding	19.4602		Cenpo	ENSMUSG00000020652	0.0123066	1.71504	protein_coding	7.01993		Zic1	ENSMUSG00000032368	0.0314742	1.45677	protein_coding	0.69678		SORD	ENSPANG00000017924	0.044955	1.71731	19.8989
Chtf8	ENSMUSG00000046691	0.00299694	1.61457	protein_coding	18.9285		Cenpp	ENSMUSG00000021391	0.00223902	4.92764	protein_coding	6.81728		Uros	ENSMUSG00000030979	0.0142738	1.26105	protein_coding	10.2126		SHTN1	ENSPANG00000020735	0.044955	2.26618	15.2165
Churc1	ENSMUSG00000090258	0.000172922	1.75746	protein_coding	7.58221		Cenpq	ENSMUSG00000023919	0.00581867	3.29108	protein_coding	6.46536		Mmd	ENSMUSG00000003948	0.00456823	1.7661	protein_coding	18.9976		MARK1	ENSPANG00000012289	0.023976	1.67203	13.1284
Ciart	ENSMUSG00000038550	1.25e-06	3.83541	protein_coding	9.18294		Cenpt	ENSMUSG00000036672	0.0106304	1.84234	protein_coding	4.21226		Nfix	ENSMUSG00000001911	0.002997	1.35036	protein_coding	23.0876		VPS29	ENSPANG00000011478	0.023976	1.74434	15.4251
Cic	ENSMUSG00000005442	0.0080382	1.95397	protein_coding	17.7991		Cenpu	ENSMUSG00000031629	0.00135722	3.06266	protein_coding	5.95758		Teddm3	ENSMUSG00000090356	0.002997	2.88736	protein_coding	8.54594		EIF2AK4	ENSPANG00000019508	0.001998	1.35696	13.2417
Cipc	ENSMUSG00000034157	2.31e-06	1.37103	protein_coding	17.9325		Cep104	ENSMUSG00000039523	0.0249516	1.3122	protein_coding	11.1744		Tagln	ENSMUSG00000032085	0.000491253	1.55542	protein_coding	16.8165		ZMYND19	ENSPANG00000033979	0.023976	3.11811	6.10584
Cir1	ENSMUSG00000041777	0.00192286	1.74918	protein_coding	6.90736		Cep112	ENSMUSG00000020728	7.23e-05	1.73739	protein_coding	21.9128		Sirt2	ENSMUSG00000015149	0.000958073	1.45503	protein_coding	22.4516		ENSPANG00000016205	ENSPANG00000016205	0.044955	1.75924	21.4546
Cirbp	ENSMUSG00000045193	0.000205061	1.90434	protein_coding	7.83803		Cep120	ENSMUSG00000048799	0.00309942	1.396	protein_coding	18.7355		Csk	ENSMUSG00000032312	0.0314742	1.30997	protein_coding	1.08344		FBXW11	ENSPANG00000006849	0.023976	1.6547	19.5867
Cisd3	ENSMUSG00000078695	0.0228402	1.9609	protein_coding	18.6903		Cep128	ENSMUSG00000061533	0.00160644	1.73922	protein_coding	9.49509		Arid3b	ENSMUSG00000004661	0.0404753	1.61535	protein_coding	18.9062		PCARE	ENSPANG00000016918	0.023976	2.60886	4.82974
Cish	ENSMUSG00000032578	0.00400062	2.22714	protein_coding	18.0948		Cep135	ENSMUSG00000036403	0.000189641	1.76755	protein_coding	5.99271		Ergic3	ENSMUSG00000005881	0.0186912	1.25541	protein_coding	21.8609		ENSPANG00000008639	ENSPANG00000008639	0.044955	1.739	9.67115
Cited1	ENSMUSG00000051159	0.0258642	4.7524	protein_coding	19.1654		Cep152	ENSMUSG00000068394	0.0373694	1.73519	protein_coding	5.99624		Leprotl1	ENSMUSG00000031513	0.0314742	1.35161	protein_coding	12.2286		RNF146	ENSPANG00000003352	0.044955	1.58891	18.2541
Ckap2l	ENSMUSG00000048327	0.000287148	6.29519	protein_coding	8.41806		Cep162	ENSMUSG00000056919	0.00309942	1.73347	protein_coding	5.83777		Hsph1	ENSMUSG00000029657	0.00456823	1.63371	protein_coding	18.1192		GTF3A	ENSPANG00000012593	0.044955	1.51025	9.69599
Ckap4	ENSMUSG00000046841	0.0330299	1.68297	protein_coding	20.6971		Cep192	ENSMUSG00000024542	0.000476079	2.18784	protein_coding	7.09996		S1pr1	ENSMUSG00000045092	0.0404753	1.98155	protein_coding	14.3891		ZC3H6	ENSPANG00000025224	0.017982	3.2167	18.0042
Cklf	ENSMUSG00000054400	0.0292483	2.20286	protein_coding	9.35059		Cep295	ENSMUSG00000046111	5.93e-05	2.02089	protein_coding	7.5822		Bcl2l2	ENSMUSG00000089682	0.0186912	1.31415	protein_coding	21.9704		SGCE	ENSPANG00000008432	0.023976	1.60236	15.8061
Ckmt1	ENSMUSG00000000308	0.000650003	2.36878	protein_coding	18.9711		Cep350	ENSMUSG00000033671	0.0189021	1.264	protein_coding	19.9021		Srd5a3	ENSMUSG00000029233	0.024328	1.76744	protein_coding	12.3635		NAE1	ENSPANG00000017004	0.023976	2.17929	14.4974
Clca1	ENSMUSG00000028255	0.000470794	1.78696	protein_coding	5.35069		Cep44	ENSMUSG00000038215	0.04851	1.74669	protein_coding	5.029		Pdcl	ENSMUSG00000009030	0.0404753	1.25705	protein_coding	21.5418		POLE	ENSPANG00000014285	0.044955	4.03899	23.6147
Clcn1	ENSMUSG00000029862	1.66e-05	2.19294	protein_coding	5.99882		Cep63	ENSMUSG00000032534	0.000810082	1.61423	protein_coding	6.18335		Mgat1	ENSMUSG00000020346	0.024328	1.33998	protein_coding	16.1367		RARB	ENSPANG00000023177	0.044955	2.27535	17.6507
Clcn2	ENSMUSG00000022843	2.41e-05	2.08883	protein_coding	8.23983		Cep68	ENSMUSG00000044066	0.00189816	1.43337	protein_coding	5.65299		Fancl	ENSMUSG00000004018	0.0404753	1.29726	protein_coding	5.51911		HBP1	ENSPANG00000024385	0.017982	2.2907	17.4524
Clcn3	ENSMUSG00000004319	0.0201421	1.51223	protein_coding	19.5292		Cep70	ENSMUSG00000056267	0.00223902	2.07907	protein_coding	5.91429		Nr2e3	ENSMUSG00000032292	0.000119889	1.72101	protein_coding	2.37013		SLC38A2	ENSPANG00000009966	0.017982	3.36428	17.6148
Cldn1	ENSMUSG00000022512	0.0155999	16.453	protein_coding	16.4376		Cep72	ENSMUSG00000021572	3.86e-06	5.04954	protein_coding	8.33032		Bmp2	ENSMUSG00000027358	0.0186912	1.65474	protein_coding	20.5727		SEC23B	ENSPANG00000025537	0.003996	1.25129	6.26894
Cldn5	ENSMUSG00000041378	6.3e-06	2.34282	protein_coding	22.727		Cep76	ENSMUSG00000073542	7.23e-05	1.41472	protein_coding	6.30994		Wdr31	ENSMUSG00000028391	0.000491253	1.49369	protein_coding	20.8993		RGS9	ENSPANG00000020610	0.017982	2.37668	21.2886
Clec2l	ENSMUSG00000079598	0.0228402	1.68753	protein_coding	18.5879		Cep78	ENSMUSG00000041491	0.0217354	1.64704	protein_coding	8.2216		Ddx39	ENSMUSG00000005481	0.00456823	1.41129	protein_coding	5.56588		CHRDL1	ENSPANG00000012510	0.044955	2.06862	20.6243
Clic6	ENSMUSG00000022949	0.000650003	3.52094	protein_coding	13.0924		Cerk	ENSMUSG00000035891	8.8e-05	1.63549	protein_coding	19.8443		Pdia6	ENSMUSG00000020571	0.00456823	1.37458	protein_coding	19.1543		NRN1	ENSPANG00000001032	0.044955	4.51803	11.396
Clip1	ENSMUSG00000049550	0.00610604	1.37989	protein_coding	18.6995		Cers3	ENSMUSG00000030510	0.0189021	5.39521	protein_coding	6.79383		Tmem68	ENSMUSG00000028232	0.002997	1.37625	protein_coding	7.57811		PYGL	ENSPANG00000011728	0.044955	1.75244	1.84846
Clip3	ENSMUSG00000013921	0.0228402	1.96379	protein_coding	18.3094		Cers4	ENSMUSG00000008206	0.0189021	1.49423	protein_coding	5.95639		Isca1	ENSMUSG00000044792	0.0404753	1.2759	protein_coding	20.4632		BNIP3L	ENSPANG00000000724	0.003996	1.47933	17.5053
Clk3	ENSMUSG00000032316	0.000762146	1.48037	protein_coding	18.2597		Cfap20	ENSMUSG00000031796	0.0373694	1.29927	protein_coding	6.34477		Ctc1	ENSMUSG00000020898	0.00068817	1.43229	protein_coding	23.1625		STK39	ENSPANG00000001119	0.001998	2.11234	13.2782
Clpb	ENSMUSG00000001829	0.00346502	1.34605	protein_coding	19.2782		Cfap206	ENSMUSG00000028294	0.0327168	1.80227	protein_coding	4.67006		Flcn	ENSMUSG00000032633	0.00612943	1.35408	protein_coding	18.6986		PARP4	ENSPANG00000006504	0.044955	1.62247	12.178
Clstn3	ENSMUSG00000008153	0.000339074	1.62108	protein_coding	20.8961		Cfap54	ENSMUSG00000020014	0.0426124	1.6264	protein_coding	9.11023		Qdpr	ENSMUSG00000015806	0.00456823	1.35712	protein_coding	21.0384		SCD	ENSPANG00000021194	0.023976	3.68675	14.0241
Cltb	ENSMUSG00000047547	0.0105232	1.65495	protein_coding	18.8989		Cfap61	ENSMUSG00000037143	0.00678205	1.41898	protein_coding	8.34535		Zdhhc14	ENSMUSG00000034265	0.024328	2.15961	protein_coding	23.7474		PCMT1	ENSPANG00000009443	0.010989	1.58913	12.3896
Cluap1	ENSMUSG00000014232	0.00223254	1.42745	protein_coding	5.7005		Cfap70	ENSMUSG00000039543	0.00096379	2.52301	protein_coding	17.9295		Cdca4	ENSMUSG00000047832	0.0108345	1.31961	protein_coding	20.7855		INTS10	ENSPANG00000000470	0.023976	1.44646	12.5704
Cmc2	ENSMUSG00000014633	0.00701069	2.28444	protein_coding	20.3382		Cfap99	ENSMUSG00000109572	0.04851	2.14483	protein_coding	17.8963		Aars	ENSMUSG00000031960	0.0142738	1.42683	protein_coding	0.856113		SERAC1	ENSPANG00000019055	0.023976	2.12189	12.5401
Cmip	ENSMUSG00000034390	0.00461258	1.61985	protein_coding	19.0801		Cfh	ENSMUSG00000026365	0.000331157	3.54551	protein_coding	16.3446		Prr13	ENSMUSG00000023048	0.000348515	1.38214	protein_coding	22.2261		ARHGEF7	ENSPANG00000019938	0.010989	1.5374	13.2025
Cmpk2	ENSMUSG00000020638	0.00920353	1.57797	protein_coding	20.3472		Cfl1	ENSMUSG00000056201	0.0327168	1.71177	protein_coding	18.4416		Gpsm1	ENSMUSG00000026930	0.000999001	1.47389	protein_coding	20.8448		DENND2B	ENSPANG00000014361	0.00899101	2.21149	3.4628
Cmtm6	ENSMUSG00000032434	0.0201421	1.44994	protein_coding	0.467168		Cgn	ENSMUSG00000068876	0.00581867	1.5969	protein_coding	19.9125		Kctd10	ENSMUSG00000001098	0.024328	1.33954	protein_coding	21.5967		KCTD20	ENSPANG00000032159	0.003996	1.78161	13.0148
Cmtm8	ENSMUSG00000041012	0.0330299	2.64754	protein_coding	14.4541		Cgnl1	ENSMUSG00000032232	2.15e-05	1.82466	protein_coding	15.9927		H1f0	ENSMUSG00000096210	0.00817408	1.65488	protein_coding	2.46317		GAD1	ENSPANG00000024165	0.044955	1.634	18.9061
Cmtr1	ENSMUSG00000024019	0.00223254	1.31459	protein_coding	18.0131		Chaf1a	ENSMUSG00000002835	1.14e-05	2.68667	protein_coding	5.96225		Tmem50b	ENSMUSG00000022964	0.0314742	1.25499	protein_coding	22.7682		B3GAT1	ENSPANG00000001816	0.023976	1.62525	10.912
Cmtr2	ENSMUSG00000046441	0.0137003	1.78458	protein_coding	6.42212		Chchd3	ENSMUSG00000053768	0.00678205	1.27224	protein_coding	16.5964		Atp5d	ENSMUSG00000003072	0.000999001	1.33751	protein_coding	21.2675		UACA	ENSPANG00000016359	0.044955	3.39861	13.588
Cnep1r1	ENSMUSG00000036810	0.000999001	2.19394	protein_coding	7.07176		Chd1l	ENSMUSG00000028089	0.00363728	1.33512	protein_coding	7.04989		Tardbp	ENSMUSG00000041459	0.002997	1.36423	protein_coding	18.3197		USP2	ENSPANG00000014344	0.017982	2.35362	0.898617
Cnga3	ENSMUSG00000026114	6.04e-05	1.99582	protein_coding	20.1311		Chd2	ENSMUSG00000078671	0.0327168	1.30886	protein_coding	18.2372		Rnf181	ENSMUSG00000055850	0.00068817	1.28089	protein_coding	19.8657		RAB2A	ENSPANG00000021867	0.023976	1.98894	15.8878
Cnga4	ENSMUSG00000030897	0.0228402	14.2942	protein_coding	8.33093		Chd3	ENSMUSG00000018474	0.0142231	1.62615	protein_coding	18.4211		Oxa1l	ENSMUSG00000000959	0.024328	1.57475	protein_coding	22.8723		SCN1A	ENSPANG00000000722	0.010989	2.27146	13.7275
Cnksr3	ENSMUSG00000015202	0.0177383	1.45009	protein_coding	16.1269		Chd4	ENSMUSG00000063870	0.00581867	1.61374	protein_coding	17.9866		Cd44	ENSMUSG00000005087	0.024328	1.4012	protein_coding	23.6482		CFAP20	ENSPANG00000017094	0.023976	1.86907	21.6575
Cnn2	ENSMUSG00000004665	0.0292483	3.18202	protein_coding	17.5068		Chd5	ENSMUSG00000005045	0.00223902	1.60314	protein_coding	19.419		Gpbp1	ENSMUSG00000032745	0.0108345	1.29357	protein_coding	18.4959		ATG13	ENSPANG00000006613	0.017982	1.40761	20.7898
Cnn3	ENSMUSG00000053931	0.0080382	1.4829	protein_coding	18.5018		Chd7	ENSMUSG00000041235	0.0106304	1.45301	protein_coding	21.1771		Mob1a	ENSMUSG00000043131	0.0186912	1.29283	protein_coding	21.197		TFG	ENSPANG00000005129	0.023976	1.46197	10.52
Cnnm2	ENSMUSG00000064105	0.0177383	1.59874	protein_coding	18.6826		Chd9	ENSMUSG00000056608	0.00263658	1.29982	protein_coding	19.4011		Gars	ENSMUSG00000029777	0.000999001	1.36629	protein_coding	6.42886		GCLC	ENSPANG00000016920	0.044955	2.09762	16.4096
Cnot11	ENSMUSG00000003135	0.0419505	1.38856	protein_coding	8.41422		Chdh	ENSMUSG00000015970	0.00426121	3.00086	protein_coding	20.1355		Egln1	ENSMUSG00000031987	0.000119889	1.54464	protein_coding	18.9053		GUCY1A1	ENSPANG00000000630	0.001998	1.95303	15.286
Cnp	ENSMUSG00000006782	2.84e-06	1.75053	protein_coding	23.3643		Chek2	ENSMUSG00000029521	0.0164104	3.72468	protein_coding	21.7053		Nup133	ENSMUSG00000039509	0.00612943	1.30061	protein_coding	6.30269		LGALSL	ENSPANG00000007113	0.023976	1.60035	19.3036
Cnst	ENSMUSG00000038949	0.0177383	1.28771	protein_coding	20.3502		Chfr	ENSMUSG00000014668	0.00498366	1.63425	protein_coding	6.37817		Dap	ENSMUSG00000039168	0.0404753	1.54717	protein_coding	2.90945		HSD17B12	ENSPANG00000010432	0.044955	2.11599	15.479
Cntfr	ENSMUSG00000028444	0.0177383	2.09083	protein_coding	18.2702		Chgb	ENSMUSG00000027350	0.00678205	1.87313	protein_coding	18.3924		Cmtm6	ENSMUSG00000032434	0.0186912	1.69651	protein_coding	23.745		ENSPANG00000013120	ENSPANG00000013120	0.023976	1.61362	4.11696
Cntln	ENSMUSG00000038070	0.0080382	1.6228	protein_coding	7.20232		Chic2	ENSMUSG00000029229	0.0426124	1.40539	protein_coding	11.2704		Aacs	ENSMUSG00000029482	0.0108345	1.4324	protein_coding	5.68861		FKBP4	ENSPANG00000010527	0.010989	2.40538	8.00621
Cntn5	ENSMUSG00000039488	0.00610604	1.69494	protein_coding	0.65202		Chil1	ENSMUSG00000064246	3.97e-05	2.50509	protein_coding	16.3159		Idi1	ENSMUSG00000058258	0.001998	1.97095	protein_coding	5.86728		GSAP	ENSPANG00000009852	0.003996	2.51734	15.4997
Cntnap1	ENSMUSG00000017167	0.00258847	1.65859	protein_coding	19.8049		Chkb	ENSMUSG00000022617	0.0327168	1.45713	protein_coding	7.16532		Ppme1	ENSMUSG00000030718	0.002997	1.36329	protein_coding	20.6596		SLC25A12	ENSPANG00000007748	0.023976	1.44199	14.0899
Cntrl	ENSMUSG00000057110	2.31e-06	1.61462	protein_coding	7.71134		Chmp3	ENSMUSG00000053119	0.0426124	1.25032	protein_coding	8.3754		Vopp1	ENSMUSG00000037788	0.00456823	1.31584	protein_coding	22.4528		AMIGO2	ENSPANG00000009333	0.00899101	1.56314	14.6737
Cobl	ENSMUSG00000020173	0.00223254	1.37457	protein_coding	19.4264		Chmp4b	ENSMUSG00000038467	0.04851	1.48078	protein_coding	17.9782		Arl6ip1	ENSMUSG00000030654	0.00612943	1.37141	protein_coding	22.142		C1QL3	ENSPANG00000023149	0.017982	3.0069	17.5707
Cog2	ENSMUSG00000031979	0.0120154	1.32525	protein_coding	6.72568		Chn1	ENSMUSG00000056486	0.0189021	1.33978	protein_coding	18.0524		Mrto4	ENSMUSG00000028741	0.00612943	1.55521	protein_coding	6.23374		SQLE	ENSPANG00000005609	0.044955	2.05344	14.0324
Cog3	ENSMUSG00000034893	0.0372494	1.55221	protein_coding	6.08494		Chp1	ENSMUSG00000014077	2.64e-05	1.35228	protein_coding	15.573		Prkag2	ENSMUSG00000028944	0.0142738	1.50825	protein_coding	22.2859		ADCY1	ENSPANG00000000194	0.00899101	3.76819	7.36712
Col11a1	ENSMUSG00000027966	0.00920353	2.31534	protein_coding	5.82376		Chpf2	ENSMUSG00000038181	0.04851	1.46362	protein_coding	10.4913		Btf3	ENSMUSG00000021660	0.0314742	1.25159	protein_coding	8.34999		ISL1	ENSPANG00000012177	0.017982	1.9507	14.0524
Col11a2	ENSMUSG00000024330	0.00461258	2.16775	protein_coding	5.83301		Chrac1	ENSMUSG00000068391	0.0217354	1.67809	protein_coding	9.74477		Cbs	ENSMUSG00000024039	0.00456823	1.36393	protein_coding	9.27503		FRMPD2	ENSPANG00000022628	0.023976	1.69931	22.0994
Col12a1	ENSMUSG00000032332	0.000999001	2.00715	protein_coding	5.53624		Chrd	ENSMUSG00000006958	0.00678205	2.43132	protein_coding	5.79998		Plekhf2	ENSMUSG00000049969	0.002997	1.76746	protein_coding	5.21182		ANKMY2	ENSPANG00000024070	0.044955	1.60462	15.8689
Col13a1	ENSMUSG00000058806	0.00701069	8.9178	protein_coding	7.13671		Chrdl1	ENSMUSG00000031283	0.0373694	1.84152	protein_coding	21.9418		Nrbp1	ENSMUSG00000029148	0.024328	1.45324	protein_coding	21.5977		GBE1	ENSPANG00000012561	0.00899101	1.98104	13.5282
Col15a1	ENSMUSG00000028339	0.0471805	3.37988	protein_coding	7.36855		Chrna3	ENSMUSG00000032303	0.00498366	2.0474	protein_coding	19.0334		Apbb1	ENSMUSG00000037032	0.002997	1.31242	protein_coding	20.2734		KIF5C	ENSPANG00000018689	0.00899101	1.9479	14.5174
Col16a1	ENSMUSG00000040690	0.0372494	2.89269	protein_coding	8.10744		Chrna5	ENSMUSG00000035594	0.00012965	2.29159	protein_coding	17.8164		Dalrd3	ENSMUSG00000019039	0.00456823	1.34458	protein_coding	21.6005		ASXL1	ENSPANG00000025544	0.023976	1.37867	1.31566
Col19a1	ENSMUSG00000026141	0.000172922	5.4258	protein_coding	8.90145		Chrna6	ENSMUSG00000031491	0.0285955	1.57141	protein_coding	20.5882		Trip12	ENSMUSG00000026219	0.000999001	1.38858	protein_coding	19.6768		ZNF875	ENSPANG00000033036	0.023976	1.64753	3.47465
Col24a1	ENSMUSG00000028197	0.000339074	2.91168	protein_coding	5.7393		Chrnb1	ENSMUSG00000041189	0.0426124	2.45784	protein_coding	21.9358		Hsbp1	ENSMUSG00000031839	0.00817408	1.47494	protein_coding	1.81982		ABCG1	ENSPANG00000018700	0.017982	1.80407	21.809
Col25a1	ENSMUSG00000058897	0.0155999	2.19355	protein_coding	6.77878		Chrnb3	ENSMUSG00000031492	0.0426124	1.45004	protein_coding	21.8679		Ndufs8	ENSMUSG00000059734	0.0142738	1.29108	protein_coding	23.3295		SULT4A1	ENSPANG00000017906	0.023976	2.36162	10.0649
Col4a3	ENSMUSG00000079465	0.0372494	2.85287	protein_coding	9.64115		Chrnb4	ENSMUSG00000035200	0.00426121	2.96116	protein_coding	18.5985		Aspscr1	ENSMUSG00000025142	0.00612943	1.6286	protein_coding	7.32493		PSMD14	ENSPANG00000000041	0.044955	2.06965	13.757
Col4a4	ENSMUSG00000067158	0.000553579	2.18558	protein_coding	12.9778		Chst11	ENSMUSG00000034612	0.0164104	1.81597	protein_coding	21.1725		Wrap73	ENSMUSG00000029029	0.0404753	1.6579	protein_coding	9.25798		GABRA1	ENSPANG00000003019	0.010989	1.65579	13.6304
Col6a1	ENSMUSG00000001119	0.000999001	3.119	protein_coding	6.07406		Chst15	ENSMUSG00000030930	0.00678205	1.6266	protein_coding	18.4808		Tspan14	ENSMUSG00000037824	0.0142738	1.53209	protein_coding	22.845		MTMR1	ENSPANG00000021671	0.044955	2.73106	19.4586
Col6a4	ENSMUSG00000032572	0.000999001	2.25332	protein_coding	7.12777		Chst2	ENSMUSG00000033350	0.00789151	1.93136	protein_coding	13.8459		Plet1	ENSMUSG00000032068	1.2e-05	1.38907	protein_coding	22.0964		CACNB2	ENSPANG00000023141	0.00899101	1.37835	9.98037
Col6a6	ENSMUSG00000043719	0.000999001	5.83969	protein_coding	5.32631		Chst3	ENSMUSG00000057337	5.99e-06	1.93522	protein_coding	5.73647		Krt14	ENSMUSG00000045545	0.0186912	1.94283	protein_coding	14.1057		ITGAV	ENSPANG00000002085	0.044955	2.56074	17.8326
[truncated: 4,220 more rows]

## Sheet: S.Table 4
Supplemental Table 4. GO and KEGG terms from the Phase Set Enrichment Analysis.
[truncated: 1,214 more rows]

[truncated: 2 more sheets: S. Table 5, S. Table 6]
